# Supplementary material for: A Systematic Comparison of Linear Regression–Based Statistical Methods to Assess Exposome-Health Associations
Source: Environ Health Perspect. 2016 May 24;124(12):1848–56. doi: 10.1289/EHP172 (PMC5132632; doi:10.1289/EHP172)
Supplement: (502 KB) ZIP [file EHP172.s002.acco.zip › Excel File Table S1.xlsx]

## Sheet: Excel File S1
Excel File S1. Matrix of all Pearson pairwise correlation coefficients in Σ, the semi-definite matrix the closest to the correlation matrix derived from the INMA cohort
	ldde_lip	lddt_lip	lhcb_lip	lbhch_lip	lpcb118_lip	lpcb153_lip	lpcb180_lip	lpcb138_lip	lbde17_lip	lbde28_lip	lbde71_lip	lbde47_lip	lbde66_lip	lbde100_lip	lbde99_lip	lbde85_lip	lbde154_lip	lbde153_lip	lbde138_lip	lbde183_lip	lbde190_lip	lbde209_lip	logcbPFHxS	logcbPFOA	logcbPFOS	logcbPFNA	logmPFHxS	logmPFOA	logmPFOS	logmPFNA	loghg	logpb	lcrCo_T1	lcrNi_T1	lcrCu_T1	lcrZn_T1	lcrAs_T1	lcrSe_T1	lcrMo_T1	lcrCd_T1	lcrSb_T1	lcrCs_T1	lcrTl_T1	lcrPb_T1	lcrCo_T3	lcrNi_T3	lcrCu_T3	lcrZn_T3	lcrAs_T3
ldde_lip	1	0.359190518224436	0.0511459707787336	0.301899404009058	0.0917986	0.145943708435885	0.123698961019015	0.309005231951782	-0.0454631493484841	-0.020156988303818	0.0764089960391744	0.029737295446838	0.000553860444694009	0.097135123105326	0.0617830126634366	-0.0975693043139665	-0.00379857418616913	-0.0441302132750268	0.000404139403422089	0.13313210653881	0.0381441664666071	-0.0236492181516964	-0.141418556206606	-0.115076311759499	0.00332727752922528	-0.104360011252954	-0.151803110091172	-0.0969354896247623	0.00757412819805454	-0.115077657907597	-0.0932646059498371	0.119645705186257	0.00836131749612178	-0.021969062844136	0.0579204903052996	-0.0675489889119012	-0.00609784366590642	-0.0136279813510653	0.0800242327156111	0.0242472579175924	0.0316247340228273	0.0148113211655369	0.00795469377730636	0.0717937645184212	0.0589956898500308	0.0299313432428078	0.0798406649583208	0.0190599597966994	-0.100641286335545
lddt_lip	0.359190518224436	1	-0.182702466110296	-0.0959868776108651	0.307531394642934	-0.141879665828783	-0.100831610942057	-0.124047243499929	0.0683309838593878	0.0789583782538693	0.0954375093901256	-0.133514998847459	0.0160426432348897	-0.0479638725535634	-0.0954696007899622	0.013231533680718	-0.120137405794359	-0.129781864927195	0.113107611508626	-0.0478898594810474	0.116375379023538	-0.00353250088957966	0.169911306772539	0.159871611039228	0.1013783808803	0.0860224785736566	0.233865983477509	0.234557462095317	0.133604002902752	0.120333132933694	-0.156843187084728	0.0544862938628904	-0.0236122445302437	-0.140039445925754	0.0464989560878479	-0.0564429025801031	-0.0220976492312736	-0.0473513805829849	-0.0673820326318698	0.0745251446971924	-0.00796834169186425	-0.00770734992644684	-0.00868523863660358	0.0292569375642132	-0.091826884192151	0.053180448223563	0.0601044608581638	-0.00060289601323488	-0.089461783854882
lhcb_lip	0.0511459707787336	-0.182702466110296	1	0.651823709184721	0.0860540874665676	0.591066245590073	0.508142991541181	0.481093133806916	0.0941366029735182	0.0863405838062054	0.121518623135117	0.11649126791194	0.110354578119868	0.122378704688408	0.128390837851395	0.157691407367142	0.251138146137458	0.243342968211885	0.0983536398932603	0.10135494442183	0.0896541876319778	0.0467647555651594	0.282300993403196	0.0470957893552783	0.224088592081545	0.122488919424918	0.18723455477439	0.101195481677771	0.2282502138343	0.0753983262824861	0.087573866739494	0.0314969677156224	0.0663762044058794	0.11584615905231	0.0862749117062625	0.0140641773960712	0.0729087202480272	0.0895111479458314	0.0558650796583987	0.126197095689815	0.059867472485645	0.0334652712058483	-0.0213569995514128	0.0256854579388275	0.0106439147057537	0.0205359695513	0.136412346184422	0.0808456044906285	0.053009376824652
lbhch_lip	0.301899404009058	-0.0959868776108651	0.651823709184721	1	0.181724078345302	0.388218254736631	0.329840862663467	0.339800708794071	0.0336395091177393	-0.00794896843136913	0.0677378053041905	-0.00912828770293537	-0.0141143899641866	-0.056742608114389	0.0413643756086248	0.0887181652428553	0.0818073926666014	-0.0237758269932694	-0.025981826437327	0.00987487877981596	0.140675049274499	-0.0669593055515345	-0.00135064917969225	-0.139689387238548	0.010630331664226	-0.0757752629406014	-0.0357915015875824	-0.055672185583486	0.041946418329228	-0.0893482039830713	-0.133463351460349	0.0310927417866826	0.085393604480897	0.0419361694912595	-0.0106998605741053	0.0209208395604208	-0.0768658285205998	0.00396948424211152	0.00211585098586817	0.139437466652585	0.0344020388848004	0.0531393270357305	-0.0214492588887001	0.0322918882494229	0.105733147072651	0.0486423257482895	0.0988872785898461	0.0172840178217298	-0.140170577155849
lpcb118_lip	0.0917985844883834	0.307531394642934	0.0860540874665676	0.181724078345302	1	0.208407306890841	0.200621314838611	0.189295154234083	-0.0386819741586189	0.0195587838937314	0.000181151586905827	-0.0825834481285154	-0.0465077396753958	-0.0984545403532142	-0.0556843231572232	-0.00282843330723545	-0.0120922923178877	-0.0395651026085667	0.0513876365767387	0.0134535291595772	0.147052899646108	-0.0801991383908043	0.169937059658717	0.104100720100809	0.0800810098949234	0.0843444348567554	0.179246261485084	0.172707183838709	0.132447878768372	0.124991267188358	-0.091079802103511	0.0917428832487353	0.0457694326870512	-0.0495880146078185	-0.0141917238671481	-0.0720181283985653	-0.0442315018812383	-0.0712962908428199	-0.0602288353070259	0.0158500432530959	-0.00808930178023853	0.0466071657716219	0.00290356412556656	0.0483888776970913	-0.007271856284632	0.011079391130065	0.00257089152344557	-0.0981940403195487	-0.172995500344518
lpcb153_lip	0.145943708435885	-0.141879665828783	0.591066245590073	0.388218254736631	0.208407306890841	1	0.939162904189739	0.914507259145756	0.119400767758973	0.0903949354129077	0.0626015948495901	0.0408567748569704	0.033714219241956	0.0645699141412239	0.0230658894252791	0.0576316951417294	0.252801574577447	0.241944276646484	0.108472436665789	0.174157951267459	0.120698005556224	0.0174825732306648	0.390567074362128	0.189816198217726	0.428006004868977	0.253361176836801	0.239223071272314	0.111929533551476	0.373590400991223	0.168504083504505	0.229667064461863	0.00807236130710837	0.0320356716955702	0.121926784746926	0.168646560705779	-0.0369849769805071	0.152549950496293	0.0648740486879002	0.0990501706749525	0.0916423515595825	0.0772680832615678	0.0816521499731975	0.110325011562992	0.064771127313466	-0.0412731767941978	-0.0448911813506274	-0.015376674304216	-0.0407854946409283	0.0380787666523324
lpcb180_lip	0.123698961019015	-0.100831610942057	0.508142991541181	0.329840862663467	0.200621314838611	0.939162904189739	1	0.863635593544212	0.127017556557457	0.105213795871763	0.0424451100715719	0.0287852573562367	0.00494857797725247	0.0275154652765051	0.0200170298438994	0.0378384230828915	0.288368994302151	0.239442194119659	0.0795279530675304	0.154246890940832	0.0575902666155923	0.0456045923749343	0.37784092837474	0.226475137447345	0.431090272186595	0.266079538762676	0.240661661684526	0.139889286566242	0.366292507748025	0.182528610140401	0.199786516109349	0.0122158914936776	0.0578306672105915	0.107567519107949	0.161664801206312	-0.0884090179284	0.120413120153379	0.0454906597218968	0.0873198560862083	0.102879566068179	0.0799672837943928	0.0707518060783818	0.120865228617523	0.0630390707712454	-0.0254522703338244	-0.0391007133222505	-0.00557296572210813	-0.0496652332782548	-0.0162758506866704
lpcb138_lip	0.309005231951782	-0.124047243499929	0.481093133806916	0.339800708794071	0.189295154234083	0.914507259145756	0.863635593544212	1	0.0630537551182439	0.0454977143921132	0.00841009235829564	0.0332023840535663	0.00913493604398078	0.0730506919760078	0.0308795044824021	-0.0385307120258973	0.221502046095269	0.209951864017423	0.0244980058098622	0.146438878642099	0.0059515067584035	0.00302056666196065	0.285484714700865	0.105864208296849	0.376684852227602	0.171064263905793	0.127265667262065	0.0296296670072719	0.316257801396061	0.0870636653552987	0.222372987521857	0.000333393695275139	-0.0384646444125289	0.0806589878238251	0.098588450747895	-0.0550449736461744	0.133828936680202	0.0616511498828155	0.103237449213341	-0.0136781439241215	0.081860062352751	0.0844439066926612	0.0988827644943924	-0.0135956228309257	-0.0270732503863918	-0.0269860197021034	-0.0209562101273096	-0.0290849573840317	0.0369532615534087
lbde17_lip	-0.0454631493484841	0.0683309838593878	0.0941366029735182	0.0336395091177393	-0.0386819741586189	0.119400767758973	0.127017556557457	0.0630537551182439	1	0.666128039392529	0.685709898915169	0.238202979434962	0.672287374471296	0.236576624119217	0.274886893059845	0.37449494038321	0.38143132128058	0.240301027708287	0.682288071095933	0.224695907951947	0.372188644885763	0.53742049582691	0.403121185805566	0.214574073525425	0.220424224058558	0.222050543037808	0.434627940806227	0.229273164646442	0.230402631651104	0.197273531528115	0.101908341512916	0.128347626446584	-0.0461229411476666	-0.0737527949421802	0.152003461997753	-0.0367066810331672	0.0638374935932627	0.0934174895472023	-0.00139810837899783	0.0862613371028473	0.0578942953248841	0.0777568033762058	0.028709737596425	-0.131348109602864	-0.142635493210993	-0.0525702824888672	0.14516727616841	0.0391205751431064	-0.0191055642118491
lbde28_lip	-0.020156988303818	0.0789583782538693	0.0863405838062054	-0.00794896843136913	0.0195587838937314	0.0903949354129077	0.105213795871763	0.0454977143921132	0.666128039392529	1	0.588530258293813	0.311642091877083	0.566396572309313	0.370134953934129	0.392548625929366	0.512068126942613	0.494702291861762	0.388801849193055	0.578654998408627	0.362463244584249	0.417482576377645	0.457161220822554	0.373794942988669	0.194052334313975	0.193646927676152	0.119466126360297	0.331946851443018	0.125999362739542	0.146931275915448	0.0861277383471979	0.0656393234269975	0.117840367503209	-0.0915081160961848	-0.0739975589104155	-0.000313184872331027	0.0145369884531819	0.0553015284913201	0.0432607791368946	-0.0884920557482503	0.00969961212144995	0.0667624029506644	0.0530238930527316	-0.0631469731145914	-0.13086691130953	-0.140928474896156	-0.062212053452486	0.0510543918690505	-0.0111518962368841	-0.052720198594365
lbde71_lip	0.0764089960391744	0.0954375093901256	0.121518623135117	0.0677378053041905	0.000181151586905827	0.0626015948495901	0.0424451100715719	0.00841009235829564	0.685709898915169	0.588530258293813	1	0.330185389742776	0.580284281221589	0.382173110028186	0.350968079498103	0.316157791837328	0.445650588687969	0.317820191636739	0.610483447813821	0.263671871756662	0.395300397555972	0.499984683921737	0.308553026590204	0.0922221834878126	0.0546655988394256	0.0930788549787947	0.305951668673307	0.112759891530393	0.0907075641478827	0.0813668749022502	-0.00275711928731968	0.152358250704009	0.0209767221647352	-0.123235638960663	0.0756515860028393	-0.0992191018351456	0.0390558229784045	0.103014314813964	0.0253238667538003	0.0206376192626804	0.0743588500424169	0.0168212171298638	-0.0883573609050554	-0.158498292889202	0.00747660816222104	-0.0801845219730689	0.168702310013407	0.0740106517746072	-0.0551589114943998
lbde47_lip	0.029737295446838	-0.133514998847459	0.11649126791194	-0.00912828770293537	-0.0825834481285154	0.0408567748569704	0.0287852573562367	0.0332023840535663	0.238202979434962	0.311642091877083	0.330185389742776	1	0.411131079697949	0.738265529094105	0.909368027017393	0.25933773685508	0.50446267077971	0.521925310540796	0.295511460032271	0.229570596814465	0.0204257689412674	0.502428957720649	-0.0319138836976255	0.0120406506869663	-0.18484406496613	-0.0341521945404446	-0.152958875316591	-0.0560805525410104	-0.179523513669461	-0.0657130591244264	0.113851359175383	-0.0266134010191655	-0.103885113081219	-0.107620363971616	-0.0720441388694114	-0.0723540364414473	0.0171848839815366	-0.0270053361688904	-0.0353912504447146	-0.0889772878796645	-0.0445975153035798	-0.0594829170237629	-0.0744633950914787	-0.122537418734529	-0.00946629202234681	0.000724175387276727	-0.0291618379235708	-0.0126000815702453	-0.0602281341134354
lbde66_lip	0.000553860444694009	0.0160426432348897	0.110354578119868	-0.0141143899641866	-0.0465077396753958	0.033714219241956	0.00494857797725247	0.00913493604398078	0.672287374471296	0.566396572309313	0.580284281221589	0.411131079697949	1	0.387434946179188	0.376865756926334	0.320328188526216	0.365600642302691	0.273733112306453	0.611945684251027	0.29831459065462	0.318527905896225	0.525945517959875	0.272881756828488	0.0797487803512258	0.104427444798838	0.102060944119947	0.262013114940879	0.101700465333847	0.115417978740864	0.108812514833826	0.160279504649646	0.0355183272767172	-0.119962424863633	-0.132652495540706	0.0518888469218299	-0.126036636765063	0.0511565550984548	0.0860601016382514	-0.0796082969609099	0.0708731690300293	-0.00604339034549552	-0.0489561010770636	-0.025576225031897	-0.319408474010305	-0.10556122304262	-0.0176642136877208	0.114416145007428	0.0153596937670458	-0.0148898826945011
lbde100_lip	0.097135123105326	-0.0479638725535634	0.122378704688408	-0.056742608114389	-0.0984545403532142	0.0645699141412239	0.0275154652765051	0.0730506919760078	0.236576624119217	0.370134953934129	0.382173110028186	0.738265529094105	0.387434946179188	1	0.718334802636869	0.247084279573296	0.530884466145023	0.567758832442383	0.316293873689195	0.189716800457851	0.067502471217193	0.474628985097671	-0.0433222256283349	0.0219372766679663	-0.128425175050268	-0.0639206048673111	-0.0945436405793367	-0.0267723509960313	-0.130876501971861	-0.0454255035272048	0.104084352608178	0.000318953709206851	-0.00359346442873453	-0.0184761494530781	-0.0304717710535745	-0.0271436432836364	0.0353772026956248	0.0751310839835514	0.0544779746875619	-0.0531860635544571	0.01483781343572	-0.00253592205943739	-0.0673685607517134	-0.0900526459521527	0.0303711777449371	0.0964055845695606	0.0302958837001601	-0.00198694512754916	0.03924968673458
lbde99_lip	0.0617830126634366	-0.0954696007899622	0.128390837851395	0.0413643756086248	-0.0556843231572232	0.0230658894252791	0.0200170298438994	0.0308795044824021	0.274886893059845	0.392548625929366	0.350968079498103	0.909368027017393	0.376865756926334	0.718334802636869	1	0.326507232338681	0.52783622285888	0.549159142166253	0.290407928380163	0.212121437710322	0.0253332482840902	0.517529854305398	-0.0295455209443001	-0.0240289797649988	-0.218874205772107	-0.100847153834343	-0.119971941280956	-0.0712363119622767	-0.192807160230514	-0.114323823302426	0.0730488381573211	-0.0664250937288871	-0.11696298708219	-0.106931262724061	-0.126962867407479	-0.0001282633679813	0.0390068334998592	-0.0251037234716023	-0.0424715290397627	-0.150490137299027	-0.108263568835026	-0.018047139233641	-0.0811464333178801	-0.126762050404498	-0.0348879352734566	-0.025347478624702	0.047911442690843	0.0254705563122504	-0.0194357178040424
lbde85_lip	-0.0975693043139665	0.013231533680718	0.157691407367142	0.0887181652428553	-0.00282843330723545	0.0576316951417294	0.0378384230828915	-0.0385307120258973	0.37449494038321	0.512068126942613	0.316157791837328	0.25933773685508	0.320328188526216	0.247084279573296	0.326507232338681	1	0.294513189069411	0.269037592187621	0.373185238173617	0.29211076491014	0.455795768806698	0.241006086703305	0.0999979019275306	0.124647650229567	-0.025339454622257	0.0369978380915921	0.0878750440874981	0.0870060615121594	-0.0159817627322677	0.000190887088623361	0.111736371008998	0.013348444077391	-0.126373649860118	-0.10178668328052	-0.120312846784321	-0.0944643260564044	0.109952055565658	0.0616661700284737	-0.0381332354504035	0.0336138762917257	-0.0364688692667345	0.00142849359625951	-0.111071857378548	-0.106329435457884	-0.0922032417849533	-0.030762801239003	0.00567975781390164	-0.0762922476701968	0.0436927567056897
lbde154_lip	-0.00379857418616913	-0.120137405794359	0.251138146137458	0.0818073926666014	-0.0120922923178877	0.252801574577447	0.288368994302151	0.221502046095269	0.38143132128058	0.494702291861762	0.445650588687969	0.50446267077971	0.365600642302691	0.530884466145023	0.52783622285888	0.294513189069411	1	0.741104327656931	0.401113029989933	0.321637084894053	0.149047332823895	0.471975048093297	0.223790258785318	0.214702015431038	0.0976339195680071	0.133290154556464	0.146358278862345	0.186756520168243	0.0896222387725798	0.112135110067459	0.124179780096059	0.114936686771704	-0.036203488484673	-0.130609095629963	-0.0354067363547661	-0.0870105017140856	0.063444080908969	0.000761340505201654	-0.166369561619065	-0.0697313503144337	-0.12576965401012	-0.0973737283530409	-0.127083165357203	-0.0392784804952368	-0.042955102415839	-0.0444479568622128	0.143312837467012	-0.0491583532160925	-0.0446422010464933
lbde153_lip	-0.0441302132750268	-0.129781864927195	0.243342968211885	-0.0237758269932694	-0.0395651026085667	0.241944276646484	0.239442194119659	0.209951864017423	0.240301027708287	0.388801849193055	0.317820191636739	0.521925310540796	0.273733112306453	0.567758832442383	0.549159142166253	0.269037592187621	0.741104327656931	1	0.298712651973138	0.391887599452777	0.0320817850852706	0.446040014471252	0.195725186319199	0.158929498692136	-0.00917933538853142	0.0435700915653404	0.0544175065332824	0.0572612769828758	-0.0660664955948178	-0.0192950824613944	0.214454067693787	0.055780347086412	-0.141617580133975	-0.153594570298166	-0.0252753966569159	-0.0253208475497448	0.12431074409047	0.0962877985444049	-0.0444104668108956	-0.0588253459136434	-0.0305213122563788	-0.0350569332466675	-0.0367887199779309	-0.124262130449066	-0.0708525133215945	-0.0334482189055974	0.0382594217975678	0.0436633900958255	0.0292316480832446
lbde138_lip	0.000404139403422089	0.113107611508626	0.0983536398932603	-0.025981826437327	0.0513876365767387	0.108472436665789	0.0795279530675304	0.0244980058098622	0.682288071095933	0.578654998408627	0.610483447813821	0.295511460032271	0.611945684251027	0.316293873689195	0.290407928380163	0.373185238173617	0.401113029989933	0.298712651973138	1	0.237534039162769	0.344737005214532	0.514342348818323	0.436500036932576	0.223430204296745	0.209142491082992	0.226833969609328	0.45001133524799	0.256172297426266	0.244461059037593	0.20832410135792	0.0906075579708495	0.0738195438100053	-0.12855342975323	-0.0768081607134865	0.0790669035870482	-0.100214708866257	0.0917229188712785	0.0362200248526895	-0.075472851631773	0.129443041245174	-0.0556382523229968	-0.00685860695452601	-0.0621456469848523	-0.133248956563096	-0.148516685586921	0.0195721495212528	0.124382003979492	0.013914492331701	0.0441279765375787
lbde183_lip	0.13313210653881	-0.0478898594810474	0.10135494442183	0.00987487877981596	0.0134535291595772	0.174157951267459	0.154246890940832	0.146438878642099	0.224695907951947	0.362463244584249	0.263671871756662	0.229570596814465	0.29831459065462	0.189716800457851	0.212121437710322	0.29211076491014	0.321637084894053	0.391887599452777	0.237534039162769	1	0.255356175764831	0.175311426257297	0.177640100883878	0.174037293096269	0.0343915848560461	0.0566710297044966	0.0690969541643737	0.0497155177244444	-0.0194202453326427	-0.0108557169257932	0.140474109781315	0.266009413756263	-0.0640200160137683	0.0310323617680719	0.194677759622096	-0.0380436522314885	0.139956233514125	0.229296082740643	0.169436264301569	0.126823925852321	0.163135870092185	0.112099023962758	0.0656722418296738	-0.0157739648659752	0.0639456313891162	0.0421052381773071	0.114074862848113	0.00936845233046786	-0.085179221926665
lbde190_lip	0.0381441664666071	0.116375379023538	0.0896541876319778	0.140675049274499	0.147052899646108	0.120698005556224	0.0575902666155923	0.0059515067584035	0.372188644885763	0.417482576377645	0.395300397555972	0.0204257689412674	0.318527905896225	0.067502471217193	0.0253332482840902	0.455795768806698	0.149047332823895	0.0320817850852706	0.344737005214532	0.255356175764831	1	0.178095062366598	0.176999774014899	0.122889133269721	0.00162312211269906	0.0350675360585954	0.17629995845536	-0.0373194258336992	-0.0595937911634403	-0.0618617281089874	-0.0811810178461718	0.234988384803019	0.130950563838683	-0.00641045210252646	0.0462244761783948	0.0107983556630261	0.144309452740442	0.0791612752869107	0.0121644620968604	0.208263444205266	0.139903272287529	0.146451289416085	0.0444636865828148	0.00211442701614925	-0.147989961570503	0.0316704670283809	0.0733971608478111	-0.0636843368922159	-0.0453501557254303
lbde209_lip	-0.0236492181516964	-0.00353250088957966	0.0467647555651594	-0.0669593055515345	-0.0801991383908043	0.0174825732306648	0.0456045923749343	0.00302056666196065	0.53742049582691	0.457161220822554	0.499984683921737	0.502428957720649	0.525945517959875	0.474628985097671	0.517529854305398	0.241006086703305	0.471975048093297	0.446040014471252	0.514342348818323	0.175311426257297	0.178095062366598	1	0.143826127295118	0.185033332652163	-0.0897287369475691	0.149358829174294	0.111909062162268	0.136528073375831	-0.0544011473238478	0.124060291797968	0.167819061445819	0.140700353847033	-0.0116127670335323	0.015564154904749	-0.0297898287181158	-0.142264628460803	-0.0108351464537125	-0.0253024252395142	-0.104591916239129	-0.00855538764431858	0.0192863824094189	0.0145586544760904	-0.122396238911235	-0.125102729460533	-0.108997086461516	-0.00658254372932147	-0.0173043267201037	-0.0643278081427935	-0.0347743609037435
logcbPFHxS	-0.141418556206606	0.169911306772539	0.282300993403196	-0.00135064917969225	0.169937059658717	0.390567074362128	0.37784092837474	0.285484714700865	0.403121185805566	0.373794942988669	0.308553026590204	-0.0319138836976255	0.272881756828488	-0.0433222256283349	-0.0295455209443001	0.0999979019275306	0.223790258785318	0.195725186319199	0.436500036932576	0.177640100883878	0.176999774014899	0.143826127295118	1	0.533034789491991	0.60042405485204	0.491049192282559	0.860504058367383	0.462729014201728	0.489011360654282	0.384275830315964	0.220758172823407	-0.0266629386352675	-0.125655091488625	-0.122239481249458	0.197281821300346	0.0839636879709179	-0.0463997632057317	-0.00104723959570192	-0.15803292164514	0.178191837017472	0.00572317531991354	-0.0963976692814036	-0.00262014685926107	-0.130090804835766	-0.180264957372342	-0.116582785171682	0.241158193078012	0.184584953522592	-0.0168974763805163
logcbPFOA	-0.115076311759499	0.159871611039228	0.0470957893552783	-0.139689387238548	0.104100720100809	0.189816198217726	0.226475137447345	0.105864208296849	0.214574073525425	0.194052334313975	0.0922221834878126	0.0120406506869663	0.0797487803512258	0.0219372766679663	-0.0240289797649988	0.124647650229567	0.214702015431038	0.158929498692136	0.223430204296745	0.174037293096269	0.122889133269721	0.185033332652163	0.533034789491991	1	0.443356059678907	0.828836058822353	0.490428169990227	0.81757451553543	0.344991023907265	0.705573810702651	0.166698629579124	0.0539492179066059	-0.0561983245915886	0.0120277605112434	-0.0212302427338425	-0.219544889157996	0.0710026727614718	-0.167186954897816	-0.161244144959785	0.0459332600285696	0.043962806030258	-0.167878381699198	-0.208031845855902	0.0464852612925762	-0.148297239453601	-0.0561879976473935	0.00287522287882944	-0.0941716273243517	-0.0746339555534216
logcbPFOS	0.00332727752922528	0.1013783808803	0.224088592081545	0.010630331664226	0.0800810098949234	0.428006004868977	0.431090272186595	0.376684852227602	0.220424224058558	0.193646927676152	0.0546655988394256	-0.18484406496613	0.104427444798838	-0.128425175050268	-0.218874205772107	-0.025339454622257	0.0976339195680071	-0.00917933538853142	0.209142491082992	0.0343915848560461	0.00162312211269906	-0.0897287369475691	0.60042405485204	0.443356059678907	1	0.395645386974361	0.588527132629245	0.389487466584413	0.877177903789748	0.37079639131292	0.309574715563302	0.0553757970741225	-0.120774714629125	0.036111645443149	0.238837207398339	-0.0159997743105878	0.117981076965997	0.0434042471926494	-0.129620771800704	0.197263276135431	0.173805771046016	-0.19017004202327	-0.0451458229486552	0.0469870098653095	-0.175114049561305	-0.104709216478345	0.116573543364714	0.0138148964924793	0.148541459976875
logcbPFNA	-0.104360011252954	0.0860224785736566	0.122488919424918	-0.0757752629406014	0.0843444348567554	0.253361176836801	0.266079538762676	0.171064263905793	0.222050543037808	0.119466126360297	0.0930788549787947	-0.0341521945404446	0.102060944119947	-0.0639206048673111	-0.100847153834343	0.0369978380915921	0.133290154556464	0.0435700915653404	0.226833969609328	0.0566710297044966	0.0350675360585954	0.149358829174294	0.491049192282559	0.828836058822353	0.395645386974361	1	0.437486570826511	0.736813987427128	0.366545506602365	0.872099116973837	0.300226258367064	-0.0672362984086693	0.100846396203303	0.0885127715905451	0.0394417116186271	-0.200390113418451	0.11590853942554	-0.117295743487639	-0.0581399727916798	0.0446469894476354	-0.0398693521352022	-0.0250752374495274	-0.0957453248032214	0.0910509415303372	-0.213234728299694	-0.11782371341636	-0.122395461744291	-0.145253499948126	-0.070179811561595
logmPFHxS	-0.151803110091172	0.233865983477509	0.18723455477439	-0.0357915015875824	0.179246261485084	0.239223071272314	0.240661661684526	0.127265667262065	0.434627940806227	0.331946851443018	0.305951668673307	-0.152958875316591	0.262013114940879	-0.0945436405793367	-0.119971941280956	0.0878750440874981	0.146358278862345	0.0544175065332824	0.45001133524799	0.0690969541643737	0.17629995845536	0.111909062162268	0.860504058367383	0.490428169990227	0.588527132629245	0.437486570826511	1	0.619699363022628	0.644259916934758	0.525740402427294	0.160241539878175	0.00694005421455193	-0.111505977545229	-0.0560010664980229	0.292909486305702	0.124221428745918	-0.0696194922690182	-0.00467391898641253	-0.10099465833723	0.292233256440771	0.121805920469765	-0.109484962838545	0.0377283417450035	-0.0691111446081951	-0.190806708813161	-0.0894966733597632	0.356303635799276	0.204607316046037	0.0882365910570701
logmPFOA	-0.0969354896247623	0.234557462095317	0.101195481677771	-0.055672185583486	0.172707183838709	0.111929533551476	0.139889286566242	0.0296296670072719	0.229273164646442	0.125999362739542	0.112759891530393	-0.0560805525410104	0.101700465333847	-0.0267723509960313	-0.0712363119622767	0.0870060615121594	0.186756520168243	0.0572612769828758	0.256172297426266	0.0497155177244444	-0.0373194258336992	0.136528073375831	0.462729014201728	0.81757451553543	0.389487466584413	0.736813987427128	0.619699363022628	1	0.516836317583399	0.845151518476725	0.0610495850935498	0.0704292831397141	-0.0483430391968801	0.033156834026036	0.0659834369377521	-0.210107700304011	-0.0545832682926652	-0.188673382881633	-0.131146936898466	0.0812615319038397	-0.0026772465145197	-0.185660112931518	-0.197292604020366	0.0525216266338845	-0.149226139869585	-0.113746692231488	0.0438830681231666	-0.111190502552131	-0.0631959751373311
logmPFOS	0.00757412819805454	0.133604002902752	0.2282502138343	0.041946418329228	0.132447878768372	0.373590400991223	0.366292507748025	0.316257801396061	0.230402631651104	0.146931275915448	0.0907075641478827	-0.179523513669461	0.115417978740864	-0.130876501971861	-0.192807160230514	-0.0159817627322677	0.0896222387725798	-0.0660664955948178	0.244461059037593	-0.0194202453326427	-0.0595937911634403	-0.0544011473238478	0.489011360654282	0.344991023907265	0.877177903789748	0.366545506602365	0.644259916934758	0.516836317583399	1	0.540867765937325	0.280886078091171	0.0632858618809012	-0.126830108401922	0.0880140998230364	0.246574822864272	-0.0416308953145577	0.0588424069172514	-0.0115798706534082	-0.109634611534861	0.181168202528953	0.179169159796595	-0.197474703141801	-0.0705282582583374	0.115307476178723	-0.19430835258477	-0.118511848499436	0.115385252006622	-0.0210411063671201	0.199411769178149
logmPFNA	-0.115077657907597	0.120333132933694	0.0753983262824861	-0.0893482039830713	0.124991267188358	0.168504083504505	0.182528610140401	0.0870636653552987	0.197273531528115	0.0861277383471979	0.0813668749022502	-0.0657130591244264	0.108812514833826	-0.0454255035272048	-0.114323823302426	0.000190887088623361	0.112135110067459	-0.0192950824613944	0.20832410135792	-0.0108557169257932	-0.0618617281089874	0.124060291797968	0.384275830315964	0.705573810702651	0.37079639131292	0.872099116973837	0.525740402427294	0.845151518476725	0.540867765937325	1	0.249038068816424	-0.00238741647969048	0.0631300314814616	0.107866357821878	0.0914833371002636	-0.201483416246627	0.0284684785821878	-0.148093921783869	-0.0544405397486313	0.0748636820308982	0.00804338027425103	-0.0939109890161857	-0.0931394942999478	0.102989711503127	-0.189767203743089	-0.125562372476548	-0.0822883726975746	-0.172398855005034	-0.0275602646206143
loghg	-0.0932646059498371	-0.156843187084728	0.087573866739494	-0.133463351460349	-0.091079802103511	0.229667064461863	0.199786516109349	0.222372987521857	0.101908341512916	0.0656393234269975	-0.00275711928731968	0.113851359175383	0.160279504649646	0.104084352608178	0.0730488381573211	0.111736371008998	0.124179780096059	0.214454067693787	0.0906075579708495	0.140474109781315	-0.0811810178461718	0.167819061445819	0.220758172823407	0.166698629579124	0.309574715563302	0.300226258367064	0.160241539878175	0.0610495850935498	0.280886078091171	0.249038068816424	1	-0.11602498382547	0.00946497255665118	0.0318384090259569	0.0564750416267064	0.0546278864095226	0.250441027220135	0.134767240311189	0.102891129895985	0.0675482812920356	0.0750758748965872	0.116096131506064	0.146150560515493	0.101062630822436	-0.0821378217304479	0.0331421527222074	-0.02998493332799	0.0172976211159205	0.361223599884995
logpb	0.119645705186257	0.0544862938628904	0.0314969677156224	0.0310927417866826	0.0917428832487353	0.00807236130710837	0.0122158914936776	0.000333393695275139	0.128347626446584	0.117840367503209	0.152358250704009	-0.0266134010191655	0.0355183272767172	0.000318953709206851	-0.0664250937288871	0.013348444077391	0.114936686771704	0.055780347086412	0.0738195438100053	0.266009413756263	0.234988384803019	0.140700353847033	-0.0266629386352675	0.0539492179066059	0.0553757970741225	-0.0672362984086693	0.00694005421455193	0.0704292831397141	0.0632858618809012	-0.00238741647969048	-0.11602498382547	1	0.212503107915767	0.08738867518757	0.305284117727107	-0.0813746514145429	0.123071910155957	0.191136428447789	0.0588765766575828	0.226710405190096	0.299256222546719	0.00207490111861973	-0.0526120365073915	0.184134377032242	0.295050853225106	0.11659604778588	0.23956192170973	-0.0418101337283109	-0.0202087154746785
lcrCo_T1	0.00836131749612178	-0.0236122445302437	0.0663762044058794	0.085393604480897	0.0457694326870512	0.0320356716955702	0.0578306672105915	-0.0384646444125289	-0.0461229411476666	-0.0915081160961848	0.0209767221647352	-0.103885113081219	-0.119962424863633	-0.00359346442873453	-0.11696298708219	-0.126373649860118	-0.036203488484673	-0.141617580133975	-0.12855342975323	-0.0640200160137683	0.130950563838683	-0.0116127670335323	-0.125655091488625	-0.0561983245915886	-0.120774714629125	0.100846396203303	-0.111505977545229	-0.0483430391968801	-0.126830108401922	0.0631300314814616	0.00946497255665118	0.212503107915767	1	0.42986182215355	0.363071625842428	0.32497278868522	0.152745642238302	0.347935221869638	0.300614383384369	0.485627947904084	0.25919947243799	0.435130336262307	0.30850165792048	0.471953870976932	0.420808667186378	0.198770998489182	0.0355973463815215	0.102729987948782	0.0285462750260585
lcrNi_T1	-0.021969062844136	-0.140039445925754	0.11584615905231	0.0419361694912595	-0.0495880146078185	0.121926784746926	0.107567519107949	0.0806589878238251	-0.0737527949421802	-0.0739975589104155	-0.123235638960663	-0.107620363971616	-0.132652495540706	-0.0184761494530781	-0.106931262724061	-0.10178668328052	-0.130609095629963	-0.153594570298166	-0.0768081607134865	0.0310323617680719	-0.00641045210252646	0.015564154904749	-0.122239481249458	0.0120277605112434	0.036111645443149	0.0885127715905451	-0.0560010664980229	0.033156834026036	0.0880140998230364	0.107866357821878	0.0318384090259569	0.08738867518757	0.42986182215355	1	0.416775280802553	0.300422926212603	0.197602278760211	0.232047803813739	0.378444454197013	0.324018143400256	0.316036871654281	0.450514589835114	0.29338997703422	0.535273308451502	0.0904549820118709	0.380043971808506	-0.0156236198940657	0.00807912754130291	0.0687850747419519
lcrCu_T1	0.0579204903052996	0.0464989560878479	0.0862749117062625	-0.0106998605741053	-0.0141917238671481	0.168646560705779	0.161664801206312	0.098588450747895	0.152003461997753	-0.000313184872331027	0.0756515860028393	-0.0720441388694114	0.0518888469218299	-0.0304717710535745	-0.126962867407479	-0.120312846784321	-0.0354067363547661	-0.0252753966569159	0.0790669035870482	0.194677759622096	0.0462244761783948	-0.0297898287181158	0.197281821300346	-0.0212302427338425	0.238837207398339	0.0394417116186271	0.292909486305702	0.0659834369377521	0.246574822864272	0.0914833371002636	0.0564750416267064	0.305284117727107	0.363071625842428	0.416775280802553	1	0.346045247955426	0.140764668818152	0.612161388926331	0.368110725214455	0.552038593075692	0.349934337943638	0.432873613598034	0.564244009873375	0.401548257801209	0.0286316477812142	0.0959888079729494	0.248898728995927	0.159837115147284	0.0463901365905783
lcrZn_T1	-0.0675489889119012	-0.0564429025801031	0.0140641773960712	0.0209208395604208	-0.0720181283985653	-0.0369849769805071	-0.0884090179284	-0.0550449736461744	-0.0367066810331672	0.0145369884531819	-0.0992191018351456	-0.0723540364414473	-0.126036636765063	-0.0271436432836364	-0.0001282633679813	-0.0944643260564044	-0.0870105017140856	-0.0253208475497448	-0.100214708866257	-0.0380436522314885	0.0107983556630261	-0.142264628460803	0.0839636879709179	-0.219544889157996	-0.0159997743105878	-0.200390113418451	0.124221428745918	-0.210107700304011	-0.0416308953145577	-0.201483416246627	0.0546278864095226	-0.0813746514145429	0.32497278868522	0.300422926212603	0.346045247955426	1	0.097649942814276	0.380609485665308	0.271689781416932	0.328276284802881	0.217969594005094	0.297046311735508	0.362686744764477	0.255959815974036	0.143407342409443	0.142359456912241	0.186216107766237	0.593626071479931	0.111910828208177
lcrAs_T1	-0.00609784366590642	-0.0220976492312736	0.0729087202480272	-0.0768658285205998	-0.0442315018812383	0.152549950496293	0.120413120153379	0.133828936680202	0.0638374935932627	0.0553015284913201	0.0390558229784045	0.0171848839815366	0.0511565550984548	0.0353772026956248	0.0390068334998592	0.109952055565658	0.063444080908969	0.12431074409047	0.0917229188712785	0.139956233514125	0.144309452740442	-0.0108351464537125	-0.0463997632057317	0.0710026727614718	0.117981076965997	0.11590853942554	-0.0696194922690182	-0.0545832682926652	0.0588424069172514	0.0284684785821878	0.250441027220135	0.123071910155957	0.152745642238302	0.197602278760211	0.140764668818152	0.097649942814276	1	0.369508027340293	0.188771849627953	0.123291863024221	0.152305551713395	0.26352858425976	0.187015269689643	0.153275632787599	0.0492357947176154	0.110144022400138	-0.0502962865435087	0.076968387424994	0.255710409717251
lcrSe_T1	-0.0136279813510653	-0.0473513805829849	0.0895111479458314	0.00396948424211152	-0.0712962908428199	0.0648740486879002	0.0454906597218968	0.0616511498828155	0.0934174895472023	0.0432607791368946	0.103014314813964	-0.0270053361688904	0.0860601016382514	0.0751310839835514	-0.0251037234716023	0.0616661700284737	0.000761340505201654	0.0962877985444049	0.0362200248526895	0.229296082740643	0.0791612752869107	-0.0253024252395142	-0.00104723959570192	-0.167186954897816	0.0434042471926494	-0.117295743487639	-0.00467391898641253	-0.188673382881633	-0.0115798706534082	-0.148093921783869	0.134767240311189	0.191136428447789	0.347935221869638	0.232047803813739	0.612161388926331	0.380609485665308	0.369508027340293	1	0.450183558083635	0.39173765477846	0.258076816149503	0.467148786488133	0.378280404971761	0.081952396263579	0.138943698982908	0.0289053374060971	0.114934274089433	0.214946130782711	0.124346982065105
lcrMo_T1	0.0800242327156111	-0.0673820326318698	0.0558650796583987	0.00211585098586817	-0.0602288353070259	0.0990501706749525	0.0873198560862083	0.103237449213341	-0.00139810837899783	-0.0884920557482503	0.0253238667538003	-0.0353912504447146	-0.0796082969609099	0.0544779746875619	-0.0424715290397627	-0.0381332354504035	-0.166369561619065	-0.0444104668108956	-0.075472851631773	0.169436264301569	0.0121644620968604	-0.104591916239129	-0.15803292164514	-0.161244144959785	-0.129620771800704	-0.0581399727916798	-0.10099465833723	-0.131146936898466	-0.109634611534861	-0.0544405397486313	0.102891129895985	0.0588765766575828	0.300614383384369	0.378444454197013	0.368110725214455	0.271689781416932	0.188771849627953	0.450183558083635	1	0.293775198620508	0.35200450401388	0.583492005050278	0.379605344177904	0.25434034374743	0.161023888584207	0.167745638829149	0.0529843568008069	0.132126504465158	0.0278033485445723
lcrCd_T1	0.0242472579175924	0.0745251446971924	0.126197095689815	0.139437466652585	0.0158500432530959	0.0916423515595825	0.102879566068179	-0.0136781439241215	0.0862613371028473	0.00969961212144995	0.0206376192626804	-0.0889772878796645	0.0708731690300293	-0.0531860635544571	-0.150490137299027	0.0336138762917257	-0.0697313503144337	-0.0588253459136434	0.129443041245174	0.126823925852321	0.208263444205266	-0.00855538764431858	0.178191837017472	0.0459332600285696	0.197263276135431	0.0446469894476354	0.292233256440771	0.0812615319038397	0.181168202528953	0.0748636820308982	0.0675482812920356	0.226710405190096	0.485627947904084	0.324018143400256	0.552038593075692	0.328276284802881	0.123291863024221	0.39173765477846	0.293775198620508	1	0.450910668161076	0.31823978949633	0.46830861084442	0.322010837244104	0.288565268659901	0.18785850230016	0.19676938450999	0.190603449130278	-0.0552446006252491
lcrSb_T1	0.0316247340228273	-0.00796834169186425	0.059867472485645	0.0344020388848004	-0.00808930178023853	0.0772680832615678	0.0799672837943928	0.081860062352751	0.0578942953248841	0.0667624029506644	0.0743588500424169	-0.0445975153035798	-0.00604339034549552	0.01483781343572	-0.108263568835026	-0.0364688692667345	-0.12576965401012	-0.0305213122563788	-0.0556382523229968	0.163135870092185	0.139903272287529	0.0192863824094189	0.00572317531991354	0.043962806030258	0.173805771046016	-0.0398693521352022	0.121805920469765	-0.0026772465145197	0.179169159796595	0.00804338027425103	0.0750758748965872	0.299256222546719	0.25919947243799	0.316036871654281	0.349934337943638	0.217969594005094	0.152305551713395	0.258076816149503	0.35200450401388	0.450910668161076	1	0.297461323316002	0.356006870500224	0.204008351401702	0.210350821915559	0.227321266908931	0.197446668434189	0.139694264733349	0.134857006848504
lcrCs_T1	0.0148113211655369	-0.00770734992644684	0.0334652712058483	0.0531393270357305	0.0466071657716219	0.0816521499731975	0.0707518060783818	0.0844439066926612	0.0777568033762058	0.0530238930527316	0.0168212171298638	-0.0594829170237629	-0.0489561010770636	-0.00253592205943739	-0.018047139233641	0.00142849359625951	-0.0973737283530409	-0.0350569332466675	-0.00685860695452601	0.112099023962758	0.146451289416085	0.0145586544760904	-0.0963976692814036	-0.167878381699198	-0.19017004202327	-0.0250752374495274	-0.109484962838545	-0.185660112931518	-0.197474703141801	-0.0939109890161857	0.116096131506064	0.00207490111861973	0.435130336262307	0.450514589835114	0.432873613598034	0.297046311735508	0.26352858425976	0.467148786488133	0.583492005050278	0.31823978949633	0.297461323316002	1	0.619159134342804	0.399593122313309	0.0749117780314036	0.191386684460165	-0.0293740286194105	0.0829118526172462	0.0743164295637147
lcrTl_T1	0.00795469377730636	-0.00868523863660358	-0.0213569995514128	-0.0214492588887001	0.00290356412556656	0.110325011562992	0.120865228617523	0.0988827644943924	0.028709737596425	-0.0631469731145914	-0.0883573609050554	-0.0744633950914787	-0.025576225031897	-0.0673685607517134	-0.0811464333178801	-0.111071857378548	-0.127083165357203	-0.0367887199779309	-0.0621456469848523	0.0656722418296738	0.0444636865828148	-0.122396238911235	-0.00262014685926107	-0.208031845855902	-0.0451458229486552	-0.0957453248032214	0.0377283417450035	-0.197292604020366	-0.0705282582583374	-0.0931394942999478	0.146150560515493	-0.0526120365073915	0.30850165792048	0.29338997703422	0.564244009873375	0.362686744764477	0.187015269689643	0.378280404971761	0.379605344177904	0.46830861084442	0.356006870500224	0.619159134342804	1	0.316473517788791	0.0677864653839802	0.152553148456802	0.0649822119339757	0.172852653331205	0.078873523491955
lcrPb_T1	0.0717937645184212	0.0292569375642132	0.0256854579388275	0.0322918882494229	0.0483888776970913	0.064771127313466	0.0630390707712454	-0.0135956228309257	-0.131348109602864	-0.13086691130953	-0.158498292889202	-0.122537418734529	-0.319408474010305	-0.0900526459521527	-0.126762050404498	-0.106329435457884	-0.0392784804952368	-0.124262130449066	-0.133248956563096	-0.0157739648659752	0.00211442701614925	-0.125102729460533	-0.130090804835766	0.0464852612925762	0.0469870098653095	0.0910509415303372	-0.0691111446081951	0.0525216266338845	0.115307476178723	0.102989711503127	0.101062630822436	0.184134377032242	0.471953870976932	0.535273308451502	0.401548257801209	0.255959815974036	0.153275632787599	0.081952396263579	0.25434034374743	0.322010837244104	0.204008351401702	0.399593122313309	0.316473517788791	1	0.120892945129484	0.175154705497425	-0.0268460396458415	-0.0162889217068674	0.123372602759173
lcrCo_T3	0.0589956898500308	-0.091826884192151	0.0106439147057537	0.105733147072651	-0.007271856284632	-0.0412731767941978	-0.0254522703338244	-0.0270732503863918	-0.142635493210993	-0.140928474896156	0.00747660816222104	-0.00946629202234681	-0.10556122304262	0.0303711777449371	-0.0348879352734566	-0.0922032417849533	-0.042955102415839	-0.0708525133215945	-0.148516685586921	0.0639456313891162	-0.147989961570503	-0.108997086461516	-0.180264957372342	-0.148297239453601	-0.175114049561305	-0.213234728299694	-0.190806708813161	-0.149226139869585	-0.19430835258477	-0.189767203743089	-0.0821378217304479	0.295050853225106	0.420808667186378	0.0904549820118709	0.0286316477812142	0.143407342409443	0.0492357947176154	0.138943698982908	0.161023888584207	0.288565268659901	0.210350821915559	0.0749117780314036	0.0677864653839802	0.120892945129484	1	0.372509716250949	0.396900084781012	0.314495741174295	0.0586032104129243
lcrNi_T3	0.0299313432428078	0.053180448223563	0.0205359695513	0.0486423257482895	0.011079391130065	-0.0448911813506274	-0.0391007133222505	-0.0269860197021034	-0.0525702824888672	-0.062212053452486	-0.0801845219730689	0.000724175387276727	-0.0176642136877208	0.0964055845695606	-0.025347478624702	-0.030762801239003	-0.0444479568622128	-0.0334482189055974	0.0195721495212528	0.0421052381773071	0.0316704670283809	-0.00658254372932147	-0.116582785171682	-0.0561879976473935	-0.104709216478345	-0.11782371341636	-0.0894966733597632	-0.113746692231488	-0.118511848499436	-0.125562372476548	0.0331421527222074	0.11659604778588	0.198770998489182	0.380043971808506	0.0959888079729494	0.142359456912241	0.110144022400138	0.0289053374060971	0.167745638829149	0.18785850230016	0.227321266908931	0.191386684460165	0.152553148456802	0.175154705497425	0.372509716250949	1	0.329402203977151	0.227589954489448	0.125787782185802
lcrCu_T3	0.0798406649583208	0.0601044608581638	0.136412346184422	0.0988872785898461	0.00257089152344557	-0.015376674304216	-0.00557296572210813	-0.0209562101273096	0.14516727616841	0.0510543918690505	0.168702310013407	-0.0291618379235708	0.114416145007428	0.0302958837001601	0.047911442690843	0.00567975781390164	0.143312837467012	0.0382594217975678	0.124382003979492	0.114074862848113	0.0733971608478111	-0.0173043267201037	0.241158193078012	0.00287522287882944	0.116573543364714	-0.122395461744291	0.356303635799276	0.0438830681231666	0.115385252006622	-0.0822883726975746	-0.02998493332799	0.23956192170973	0.0355973463815215	-0.0156236198940657	0.248898728995927	0.186216107766237	-0.0502962865435087	0.114934274089433	0.0529843568008069	0.19676938450999	0.197446668434189	-0.0293740286194105	0.0649822119339757	-0.0268460396458415	0.396900084781012	0.329402203977151	1	0.405749440778843	0.198477004243296
lcrZn_T3	0.0190599597966994	-0.00060289601323488	0.0808456044906285	0.0172840178217298	-0.0981940403195487	-0.0407854946409283	-0.0496652332782548	-0.0290849573840317	0.0391205751431064	-0.0111518962368841	0.0740106517746072	-0.0126000815702453	0.0153596937670458	-0.00198694512754916	0.0254705563122504	-0.0762922476701968	-0.0491583532160925	0.0436633900958255	0.013914492331701	0.00936845233046786	-0.0636843368922159	-0.0643278081427935	0.184584953522592	-0.0941716273243517	0.0138148964924793	-0.145253499948126	0.204607316046037	-0.111190502552131	-0.0210411063671201	-0.172398855005034	0.0172976211159205	-0.0418101337283109	0.102729987948782	0.00807912754130291	0.159837115147284	0.593626071479931	0.076968387424994	0.214946130782711	0.132126504465158	0.190603449130278	0.139694264733349	0.0829118526172462	0.172852653331205	-0.0162889217068674	0.314495741174295	0.227589954489448	0.405749440778843	1	0.138524225376888
lcrAs_T3	-0.100641286335545	-0.089461783854882	0.053009376824652	-0.140170577155849	-0.172995500344518	0.0380787666523324	-0.0162758506866704	0.0369532615534087	-0.0191055642118491	-0.052720198594365	-0.0551589114943998	-0.0602281341134354	-0.0148898826945011	0.03924968673458	-0.0194357178040424	0.0436927567056897	-0.0446422010464933	0.0292316480832446	0.0441279765375787	-0.085179221926665	-0.0453501557254303	-0.0347743609037435	-0.0168974763805163	-0.0746339555534216	0.148541459976875	-0.070179811561595	0.0882365910570701	-0.0631959751373311	0.199411769178149	-0.0275602646206143	0.361223599884995	-0.0202087154746785	0.0285462750260585	0.0687850747419519	0.0463901365905783	0.111910828208177	0.255710409717251	0.124346982065105	0.0278033485445723	-0.0552446006252491	0.134857006848504	0.0743164295637147	0.078873523491955	0.123372602759173	0.0586032104129243	0.125787782185802	0.198477004243296	0.138524225376888	1
lcrSe_T3	0.0152622846833348	-0.0440538059766052	0.105697990791902	0.0198694651180761	-0.078967405945662	-0.0239219083437512	-0.0416697687036609	-0.0191305632148845	0.113848836321937	0.027588185937411	0.175691367727563	0.042604570474731	0.123103825804487	0.147112857236778	0.0675561664441248	0.105180981637526	0.167565286300543	0.202036209199187	0.14849618858639	0.206836155165476	0.061165846212588	-0.000108452175261883	0.0523087651048498	-0.137345058543424	-0.0120362720568251	-0.164364717683518	0.0975335503232333	-0.143804554912439	-0.0338487569524832	-0.143798355933729	0.111562731167867	0.208548340964596	0.106617583998147	-0.0595759596658534	0.262448724779378	0.215812716061925	0.156727081275548	0.433538605446852	0.162531943180429	0.235246809736385	0.194581945593625	0.152882628632703	0.212671638905042	-0.143728113199496	0.31798744680673	0.246764416749596	0.608195587002885	0.402822750597679	0.287870467802109
lcrMo_T3	0.0772638815869773	0.0508566997416421	0.0810815955533309	0.0926035548206955	0.00207425029407663	0.0200916111263019	0.0423462935026405	0.00996070071673732	0.212519166454583	0.0399345438612218	0.192748246649561	0.117304905359708	0.194037512728195	0.0985860088717918	0.056166313213613	0.181958650420123	0.0485796204588737	0.00301546426330021	0.213113331936996	0.0992605280717887	0.133718684913752	0.0584481489753413	0.138002344291564	0.120157064016931	0.114642365894485	0.11170429840344	0.211476715284078	0.148115469083254	0.108398063628116	0.110795183892494	0.0859741419607544	0.037761239683141	0.0212904103288909	0.0376672700619371	0.141799027253624	0.0204604318027003	0.0783737839943502	0.0980388748072101	0.207463582692444	0.173087152190256	0.129347496396061	0.0866959898814847	0.104531964128557	-0.00301864608378143	0.180975353202335	0.279788146681756	0.392028449137885	0.311360111433613	0.155779519706565
lcrCd_T3	0.0437394817684058	0.130637297044744	0.0957177447121632	0.116285053863354	0.0217266727203221	0.00457274261638814	0.00264863606849431	-0.0899438690435483	0.0767973594494705	0.0722409709783618	0.0822372553148305	-0.0832583337787182	0.0156038839391531	0.0305629394722353	-0.060123176274001	0.154878801308449	0.0500045308397045	0.0517466352672016	0.141796168535317	0.0798763979123471	0.267882880933336	0.000294623128077792	0.216643773042815	0.13406368751538	0.298084001848216	-0.0532032208964558	0.373330180699426	0.116343506177801	0.251192364154115	-0.0316828391279924	0.080482216290559	0.182045361407174	0.217815277033569	0.068194707834209	0.244449473841586	0.282499655810795	0.086237393827488	0.18667904307888	0.0252370551218655	0.633158850441241	0.301953963442071	-0.0117860047448561	0.0840912867853668	0.116782316397952	0.358785605802545	0.301831892374269	0.538467022864017	0.340096181104827	0.158741489022506
lcrSb_T3	0.0216710217448844	0.135991081710929	0.0663098925945363	0.0456328399861859	0.0362968452280834	0.0419759922050508	0.0408661347704437	-0.0214173667953252	0.101666683974827	0.0733338387249298	0.0314975713861127	-0.177235172519338	-0.0688695979006698	-0.0310536756366311	-0.123927246464367	0.155793709882697	-0.00217968779272819	-0.0587339740320556	0.0341964754953525	0.0928775545232501	0.207229891962313	-0.0405579870610002	0.163230382700065	0.337474231195741	0.245496342413005	0.156364782197003	0.321715246103114	0.316857602919663	0.244202176789421	0.191562834252992	0.0441769569077896	0.185249688450107	0.232626454643885	0.137751411116634	0.175535372959048	0.176656918303747	0.122873629177464	0.167335821103729	0.0836107678852784	0.238035635190158	0.371157400577277	0.0550336636228175	0.0215517756061165	0.171797575716778	0.238547073693139	0.231766263812476	0.455159895564605	0.225284324107529	0.199161282867827
lcrCs_T3	0.0454638193598069	0.0759187019453647	0.0697890867810935	0.0912281733719953	0.124410982767079	0.125614168300482	0.127628282183188	0.116891091549907	-0.00321319980387812	-0.0262871607103182	-0.00789259363272189	-0.0618971671563459	0.0169780345759666	0.0124420412007148	0.00476254550355644	0.039296258763737	-0.0117446764810337	-0.0742240159616101	0.0411617863848731	0.0441927655021513	0.0893059189229583	-0.0815766286021486	0.0789699826140571	0.00774525130379699	0.0740549304210064	-0.0208937118863265	0.212258002373156	0.0646601190483875	0.124659221997484	0.0501230446795908	0.0941719984129085	-0.048402114705462	0.0598519840767317	0.150067395126846	0.155910853477482	0.0791146517385053	0.10165943059453	0.0695870062499114	0.141278675378919	0.150791899007585	0.133898079488828	0.268643891732827	0.232825124059478	0.12092569948803	0.200563768487955	0.389873865619644	0.46451733764477	0.243749349044486	0.213999912342683
lcrTl_T3	0.0311155414135708	0.0587862587085129	-0.0133885115291026	0.00230772037611187	0.0292812878706445	0.0348682968036904	0.0676440818936672	0.0468803613263322	-0.0250883623075533	-0.0602114852943972	0.0160764182529326	-0.019733750727577	-0.0179451883109771	0.0411956056225345	0.0471483794865477	0.0813149067430545	0.0320902902549495	0.0626378862562199	-0.00341686117563805	0.122018213108944	0.104236873221926	-0.0325895250273084	0.0709640425162608	-0.0470917467350918	-0.0335714894746139	-0.231198908720189	0.136879214435487	-0.116228886041277	-0.0689256651129578	-0.260795755992959	0.108363593711645	-0.0717731106371782	-0.0336236462465977	-0.0555910234977869	0.124849808371132	0.112843745638878	0.101989867441188	0.163343799133157	0.136870355573903	0.132298504173675	0.130288476764577	0.173859782553022	0.250048101158489	0.0264868220124327	0.22937257147289	0.208555344957754	0.464785407908839	0.309651206329316	0.16675349250843
lcrPb_T3	0.140833302773964	0.106138499954114	0.0819881047188643	0.0453054368874835	0.0634996576424619	0.130391128865657	0.149008848451959	0.0786021049684976	-0.0263744047578267	-0.0764401927882754	0.0108257594092747	0.0300312624572614	-0.0627839336372807	0.0116095480228147	0.0173376957074739	0.0144688725037969	0.0123341693294345	-0.0463535083255855	0.0079946995128151	0.15962716017998	0.170372714820176	-0.0400557580133014	0.047464348312297	0.1531607168696	0.122001961670278	-0.0675566386786849	0.0988593653979062	0.102259384281572	0.140881578426871	-0.0769718065641847	-0.018269154686341	0.306117715479737	0.0895398302390982	0.211464064971754	0.200194033603634	-0.0368658490570108	0.0963566972837393	-0.0212744126948791	0.154413647281333	0.128290708849552	0.238394660847538	0.0501871733158232	-0.0283590306467178	0.402717062879071	0.300989276949398	0.339451704915557	0.438339307588463	0.141995399176701	0.183019008281915
lcrMEHP_av	0.0341546034783228	0.0108428920422544	-0.0421796598001721	-0.00285832248105732	-0.00295661521063945	0.07258971465361	0.0592815530453963	0.0729590442020918	-0.0551693210254699	-0.0991760889651272	0.00556760727645356	-0.107183803957948	-0.0965754853992065	0.00110179199448221	-0.098536890645997	-0.171831777322779	-0.121932106235334	-0.0481058471604014	-0.0725428981663692	0.0308259047683977	-0.125304024226547	-0.042632846729072	-0.0955064371699929	-0.116586915317362	-0.0762373944739661	-0.0204080381981417	-0.0105684361161408	-0.0891725471576416	0.00281315134450738	-0.0148665086541694	0.00714160411753826	0.00319396435821189	0.176237191743181	0.207819099526282	0.180292640741346	0.248820558864014	0.0875454479955977	0.194810613515348	0.255935142722563	0.241372554094782	0.311926144313607	0.185853118231465	0.232003415504566	0.241693587475735	0.135836820274413	0.117632027230968	0.0342035315967072	0.216820086557433	0.0742356061790065
lcrMEHHP_av	-0.0493403401049874	-0.0565003269588963	0.0266232342962236	0.0446185244853787	-0.0378978229143567	0.0712193210173652	0.0555943961506707	0.0687336020005094	0.00689520770034241	-0.118496662252056	-0.0470632833679811	-0.107986186430642	-0.152978297665888	-0.0741000626987002	-0.0505466820561524	-0.000250115986816535	-0.133092165230096	-0.0633422302302409	-0.107094223914387	-0.0452354458465291	0.0311254891690812	0.0310661225406652	-0.164783133030197	-0.0251197119100142	-0.133168628355752	0.0991255139515822	-0.0860687764836989	-0.0254607692254306	-0.041073372397874	0.0677504330377692	-0.00242017187178673	-0.0804462339177914	0.166487639965721	0.215076693937708	-0.0294049052930153	0.143026537621162	0.138913492783397	0.103126700852754	0.20886022519267	0.122783988261342	0.225713389475737	0.180942822515864	0.10911893533201	0.131113135536456	0.0614254464651343	0.110062085330109	0.00679266652559061	0.0676069551277263	0.112400810926082
lcr_5cxMEPP_av	0.0162737451280075	-0.0433842831488087	0.0337256038191419	0.063636610330261	-0.0537243319726039	0.036160382162512	0.00370966995772077	0.0605613981473433	-0.0412533397566087	-0.215508843871322	-0.0193138250668791	-0.122729602264464	-0.104507832274792	-0.0534195038028649	-0.105606227249927	-0.120802776285334	-0.163854892275249	-0.113200323042777	-0.0898709359070904	-0.0660333678852962	0.0345540904250126	0.000918400201791233	-0.170090804964776	-0.106667153006813	-0.138607094782784	0.0343436173045976	-0.0623522212825413	-0.0435279049429099	-0.0212048467644582	0.0477321977339685	-0.0437239398227905	0.00368175462953472	0.204980300425933	0.175400894224443	0.0842065850821385	0.1147276760313	0.0867407209986855	0.162717686782025	0.209679959248742	0.191266813742556	0.208325016957542	0.160462966076621	0.127908577489952	0.120774943110291	0.106485292658148	0.107209379100824	0.0975257661948532	0.0694940706843684	0.150867820387657
lcr_2cxMMHP_av	-0.0750211954810114	-0.057107202623169	0.00433617432100631	0.0482273153995814	0.0071421245410213	0.074734348285275	0.0644374868619078	0.0379811935970687	-0.00257563569278717	-0.224386733224471	0.0115451958386036	-0.193322411356977	-0.0573732702864591	-0.141589562341967	-0.187401851977634	-0.047724772839727	-0.155334361359859	-0.173495016467893	-0.0897736851222148	-0.0526941977875232	0.175637326051576	-0.0565855055987255	-0.137688848579206	0.0109923954125621	-0.143242407899933	0.134156792182743	-0.0954360971083592	0.00490638934044564	-0.0802623929159542	0.0681277195584778	-0.163201779458444	-0.12284813324316	0.338405903876601	0.24933977817107	0.0398845894766873	0.0436199434387896	0.0702045641449365	0.142774953401201	0.124361166370983	0.201919908174771	0.0309703413433802	0.158932948734318	0.0653632224334749	0.173542081252392	0.129135189982455	0.120451190277133	0.0112589656528369	0.0121410113273381	0.0249746638054805
lcrMEP_av	0.0154543223226707	0.0398319652672256	0.0569029536199948	-0.0208612677816804	-0.0582202151249405	0.0837424243315092	0.0549469553824569	0.084366404039699	-0.133137626286239	-0.180965353362212	-0.0346875398584066	-0.0174024536485771	-0.0428484602767176	-0.024762240102179	-0.0727022958322508	-0.0439531662789812	-0.0646718254819621	0.0353732287469967	0.00415933937276535	0.213639701457277	-0.0863271049492979	-0.0232837967924919	-0.00870792712284607	0.0891518941465309	-0.0633801002001335	0.122207107882786	-0.0496864162155587	0.124258675264976	-0.0663238861646205	0.0868242541892869	0.0739860605521142	0.144398949523543	0.11598559997723	0.131902408749642	0.163483222205032	0.0279936652162093	0.136787923147696	0.219701942414824	0.207073231998308	0.134799904594562	0.158755031082058	0.226740876249812	0.170025948826386	0.00426333819894627	0.142069769051819	0.0867010279696666	0.0203449569826184	0.105411758691697	-0.0174701680958935
lcrMiBP_av	-0.0437039147824019	0.0161904062126352	-0.0723739729487976	-0.0586544090846392	-0.0451477115119565	-0.153350811598285	-0.133863883405325	-0.126726345137601	-0.0511052605627568	-0.131437189727571	-0.102235518372756	0.0697361988695674	0.0186051357867248	-0.00362160652757295	0.0548158063195319	0.052936283395936	-0.0289671990133954	0.0829197007161596	-0.0198572761859334	-0.0432657781422637	0.0363270506930715	0.11843524395942	-0.0635176648976818	-0.028905377864992	-0.318202253140852	0.0159143106333261	-0.0248867374702321	-0.0460874192274395	-0.291532330367317	-0.0335169440834523	0.0684675217551303	-0.12499079607904	0.0910134143867518	0.0766985530662575	-0.0524917004669923	0.154852004708213	0.0216538882044465	0.120916907555369	0.13788505198234	0.104947042764759	0.118002105579018	0.196518498434432	0.151136631342879	-0.0739828575679997	0.0646261693628306	0.232430076507736	0.0892941232507676	0.17170900733676	0.0818789658328603
lcrMnBP_av	0.0423970431799748	0.00647454892906388	0.0265877449338614	0.0460750594151954	0.000394681078513543	-0.00765907412317552	-0.0197237476226429	0.00643523741540983	0.0106574992219263	-0.112089293851735	-0.0752749602405355	0.0335314652518732	0.0553350985028853	0.0345529255057952	0.00747239272299087	-0.0377025654208515	0.123604116058171	0.113625888288133	0.0832780875640005	0.1134051248983	0.119425457451431	0.130378867004322	-0.0279902436140829	0.115332871714325	-0.125215058394892	0.110896805754243	-0.0387437809370001	0.124362806755838	-0.0754312238771725	0.0488853617507133	-0.0362059698589209	0.0511147589756489	0.16031944377171	0.0905964431034621	-0.0538811285331411	0.106360611750343	0.0101534828564292	0.0461904938126101	0.036973320366709	0.0702095644545748	0.0769956227774422	0.0545044219966148	0.00993317772467153	0.0249548425955996	0.109260905170819	0.112425697422352	0.0693503530455756	0.150227793770603	0.0327420561163142
lcr_7OHMMeOP_av	-0.146441541422124	-0.0304917100887375	0.0215893559451331	-0.0377212073585461	0.0626791005338547	0.0164376039676922	0.024009566642596	0.0148581371055402	-0.0824275768270108	-0.18965369994795	-0.0640520129501418	-0.252628245033594	-0.0711931763011299	-0.192672692901492	-0.243580552169217	-0.110413797350939	-0.226701515280221	-0.135966528365539	-0.0576027329218525	0.031871594243873	-0.000935267518840731	-0.127219329471103	0.130753655576897	0.0392557439163168	-0.0418677679061204	0.0988879229513111	0.0696664124549539	-0.0178622156599337	-0.106097666723707	-0.027564997304368	-0.0144808046644365	-0.0968279172793589	0.259830530725618	0.274649380636231	0.123173528221341	0.189872672336575	0.161795809104321	0.249105539074138	0.238261261860607	0.211849532257507	0.180478568815544	0.260536056774977	0.212447796958556	0.122952208386272	0.144235960388555	0.24738658176992	0.167028624998291	0.210359178824329	0.138255157956805
lcrMBzP_av	-0.0160681308918176	-0.0849623693214105	0.0633385666713121	0.0203222316082644	-0.0794818919494702	-0.0201663294562818	-0.0141506342749724	-0.0254140847443271	-0.0412469319760756	-0.0291198670197052	-0.0494917915550418	0.0823623440451152	-0.0615985117772803	0.018132314243403	0.11777801158674	0.133645969026525	-0.094676979048735	0.0168791722309059	-0.048774972944331	0.0198768759500183	-0.00954077362473281	0.016436012374294	-0.0515849265668947	0.106066767082308	-0.0882636117861931	0.0780744520668049	-0.0664773665578302	0.0398116302501494	-0.0881758806591124	-0.0209160086370484	0.0145726176323871	0.0191317787226745	0.0921529094641408	0.135362857317053	0.00624133615307944	0.109957755484627	0.124808412410452	0.128646949971796	0.0383878081739645	0.171251736287598	0.141636061104217	-0.0106517667909582	0.00217578581350861	0.0780225973955499	0.086465164784418	0.0233984127510775	0.0283220195144158	0.081106914277252	0.0228266725724597
lcrMEOHP_av	-0.0208229250818769	-0.0522684952582209	0.0280529471673982	0.0504491645114154	-0.0144593239482347	0.066909213300538	0.0454299505583474	0.0620957443733969	0.0115248057714234	-0.15705169772947	-0.0237590857419665	-0.143439750500677	-0.116118511824821	-0.0839370574594983	-0.106402029456976	-0.0185685066475824	-0.147554136375836	-0.0854173168612724	-0.0669555646977601	-0.00807266659232306	0.0742944091825526	0.0244705963605334	-0.157725057152098	-0.0410112484030963	-0.161949031308916	0.0820914250802343	-0.0767051220718794	-0.0239114783516858	-0.0608735759526977	0.0584062854321974	-0.0548239670037528	-0.0154072980745219	0.192436128324975	0.190141021399321	0.00995452383290815	0.125197134071688	0.15652441849022	0.146690163234315	0.199342284129227	0.155931333575681	0.204127348863116	0.176428163762242	0.0981670964870777	0.100881903323351	0.109529238792321	0.117298269966148	0.0523618630929859	0.083995812638462	0.100113696831278
lcrbpa_av	-0.019492817333823	-0.0267536711346586	-0.0937743808628491	-0.16984290100675	-0.0446247534822631	-0.0754624548096992	-0.0810217094865278	-0.00643508723391286	-0.0227072788747305	-0.0502426270214101	0.050837403352547	-0.0221064695314898	-0.0993112425924698	-0.0219711187052117	-0.0148477064112614	0.0335456868792386	-0.131314409831299	-0.0410160107624937	0.0273238734365216	0.0957206049177516	0.0781226259333955	0.0220964171430362	-0.028650290837332	-0.0167280788021164	-0.0969236288363618	-0.00493377936482841	-0.0367748414406818	-0.099826369523371	-0.0861879969008072	-0.0601340821473465	0.0627062331508116	-0.0125045543755625	0.0135445934117947	0.134256563231547	-0.0848509855518287	0.105050670248176	0.172535498919206	0.0743696428729779	0.0872610061906167	0.00333602018012944	0.138053329031561	0.0836826102525899	0.000850423615529473	0.0499614321835851	0.0820347769788048	0.162064774304217	0.0782499781010718	0.0792123370773306	0.254911520732659
l_24_dcp_T3	0.0449986182969402	-0.0692239222420553	0.142548055718195	0.0666057236629379	-0.0356572854342071	0.121081381422971	0.134113000418768	0.147097931190309	0.140326463406997	0.209584235051932	0.175769372623582	0.356102186413421	0.2377581560911	0.234598016080957	0.376081226839382	0.327717110541968	0.235128136705359	0.423509816774227	0.159949818524349	0.395710413736668	0.0290175957396358	0.236701282643005	0.101852018209586	-0.0479270439002605	-0.184315442700833	-0.133057285313207	-0.120751812362241	-0.154220377448448	-0.27591541255588	-0.239570358294393	0.0627678393077969	0.0561218696794687	-0.364226259458783	-0.30750417706786	-0.0596259512969073	-0.199366641573048	0.0895991911468536	0.186111990656243	0.117700002835468	-0.148863626774408	-0.100251736369941	0.0750240480331239	0.0133453087161251	-0.43312202088201	-0.15360807687171	-0.140710290095306	-0.0926769080468572	-0.00528723785117109	-0.239210631305134
l_25_dcp_T3	0.0651158833321996	-0.134235083194638	0.0966264740415149	0.000369260529532706	-0.120057040075063	0.110013613944505	0.136276938890787	0.185051842462974	0.104102478929929	0.142157290734825	0.130276501674619	0.370458003930362	0.208716918055394	0.247972891318209	0.355218354769241	0.221397149839033	0.225119523083145	0.395241968681497	0.120729750497681	0.310404652091478	-0.115661632861911	0.225583716765083	0.0567666258749899	-0.0773253060150475	-0.149487037445719	-0.146420234598917	-0.160265557630555	-0.178694830033576	-0.246978592897784	-0.24977722660846	0.130734594938338	0.0575752203137089	-0.431381495110239	-0.359371002227038	-0.097473985459902	-0.230673761166336	0.0608661315607576	0.124171889567354	0.105572950827245	-0.221213668883086	-0.105300375967639	0.000407109057670597	-0.0125596108612676	-0.454844007028955	-0.100377009399647	-0.144541016326707	-0.0852467175132521	0.00135090679332587	-0.199988791335434
lb_pb_T3	0.139214100521822	0.0584672643633278	0.130156437050735	0.24542410666661	0.117598553543118	0.129122778490601	0.0977926147090962	0.0911225819535443	-0.0609380693179549	-0.0337291041994622	0.0126879563452391	-0.0331450244697291	0.0156091409893664	-0.117055241777867	-0.0145515210040228	0.293635902480439	-0.167440347675062	-0.101798083409366	-0.0637418848432667	0.254964321829911	0.359347045167112	-0.124052411218777	-0.0894198611821468	-0.173924316750839	-0.190424898698084	-0.213056830251531	-0.169243878586206	-0.225821780965954	-0.165294369558174	-0.26115803209284	-0.248862334496259	0.0663368313810244	-0.0651204670924711	-0.0437985637962281	0.0420694417992276	-0.0642532263623537	-0.0221320541002439	0.174485618185345	0.156252573103534	0.11004488930008	0.00385513875182972	0.0532618901230267	0.0191775144774257	-0.0617249944120497	0.0191403085432917	-0.0414675347791756	0.0602253601495474	-0.0157416372945377	-0.179593030228188
le_pb_T3	-0.0336370812379459	0.218733064739613	0.205237750106776	0.159999224224495	0.239180905606109	0.28256617901762	0.301008218977938	0.195470551669333	0.0871208838033112	-0.0565569317879654	0.0196528511997952	-0.412327507694881	-0.0644996569768825	-0.368904797960852	-0.399463620115188	0.0965215624966329	-0.177978636781373	-0.278662410488789	0.0639571098547386	0.00287992390946297	0.279076456999557	-0.185845083485288	0.361331856246423	0.330989370172406	0.421630221457174	0.334857303977284	0.429667027761756	0.402625094658606	0.452449998888593	0.333305009866397	-0.0951716222807482	0.00531436381304087	0.0496607819101261	0.126483098101539	0.247008920866144	-0.0543478591242142	0.0631086504615912	0.160340548841429	0.111472485088545	0.286073553188943	0.109499610980908	0.0767849472344909	0.0805014085722732	0.0481788550241688	-0.193433387629501	-0.0443453084118172	0.0845317253837642	-0.037268784630395	-0.0847741884000104
lm_pb_T3	-0.0350685271361436	0.0799606878564001	0.112944140526742	0.0309088003870996	0.0914867966700536	0.143302678577565	0.18670896903852	0.121893716520175	0.391635174019547	0.144426916204609	0.352217587485693	0.0340094114209281	0.393708603186942	-0.00107615024142091	0.00272309525839581	0.0119357899476322	0.131524385693037	0.105848899487937	0.3798313601956	0.132219940612737	0.153694774690912	0.370010367178671	0.358879585051687	0.249804728617911	0.0226577173188618	0.329366714576764	0.270467665379251	0.29695861467861	0.0240922705631259	0.228266385852114	-0.0887927150780449	0.0546194623691347	0.0697618161957324	0.00607984270363208	0.155189499369066	-0.147474933891843	-0.0455575240367236	0.151152813534896	0.124875850077401	0.171745607822043	-0.0535908957119327	0.174053887137766	0.0777806291698374	-0.145867842531298	-0.113430810483973	-0.0436665524863579	-0.0515143308078081	0.0226273394982668	-0.30576027550976
lp_pb_T3	-0.026384228600846	0.088190141916589	0.0468464600052358	-0.0187107745928227	0.0917922908237324	0.121430602939437	0.167214656192965	0.0944483592085792	0.375813267642614	0.108670650002152	0.340208678605825	0.010899467395595	0.379557618730763	-0.038232750003529	-0.0398324063380149	-0.0637335561716259	0.062720770111316	0.0619229013153218	0.361609564534722	0.120035225684052	0.128972440623724	0.359086353997124	0.346575687908544	0.268858579352041	0.0472160519892913	0.37408903778992	0.253751834240882	0.29198507718803	0.0586016246619585	0.283875542056083	-0.0680339151442405	0.100485074451551	0.151285945076951	0.0387553181959898	0.191052160766769	-0.124050683483602	-0.0574188436562848	0.153297323507112	0.120834205482285	0.208517991394977	-0.0264843368923957	0.152842402246033	0.0702864529785081	-0.0825913103371596	-0.0488968097692316	-0.0395869112213688	-0.0554474206682678	0.051023131808013	-0.276876830634606
lbp_3_T3	-0.0871804171753609	0.144700312901505	-0.0531700764984725	0.0364341431184879	0.142582225092239	-0.0246864953592173	-0.0287174310564885	-0.0568269071344974	-0.102862282162636	-0.268232531265941	-0.125485413267411	-0.509996080764056	-0.233259870423132	-0.536683355458675	-0.529059156725924	-0.0870451689318325	-0.423959552072098	-0.420542307562155	-0.121662839700237	-0.172531750650351	0.273053764572039	-0.291197704765262	0.106139615896985	0.134780581924481	-0.0264333922103213	0.136642237267947	0.0948260410097845	0.0895698729616961	-0.102979548270758	-0.000578477041930007	-0.21292290350886	-0.0945805802941792	0.183551547450986	0.0969262442371628	-0.0450511986829226	0.0202837757076087	0.0369334517908994	-0.050104202400515	-0.00629610130761393	0.0601539412067971	-0.025966197632453	0.0968571082278425	0.0104725330889973	-0.0479050641564286	0.0112528306675177	0.165211241928018	0.0406718455798251	0.0408063289124257	0.0443161194708125
ltcs_T3	-0.15416370089222	0.209266778421923	0.030417224667489	0.0568388387251795	0.206477582646767	0.0218644216420394	0.0588936097720142	-0.0837381155077842	0.018201441549659	0.0869171933777872	-0.0420125106223362	-0.246378612022656	-0.251528967897998	-0.21498441786679	-0.160916286539415	0.133134621476449	0.0912754841643473	-0.0580196962557218	0.0251728361846283	-0.177431050539606	0.0973322037454643	-0.0793302449329864	0.28478298503241	0.443988278597579	0.194656884215351	0.432866199753852	0.32611307084855	0.507981899716036	0.235669226556495	0.404694696468611	-0.134600175329679	-0.228123019768548	0.0962038136089363	0.0617747736948468	-0.168806271990682	0.0460700968638475	-0.109599025171117	-0.268322959345633	-0.267494137687523	0.0187282888105635	-0.215810316862586	-0.136391690267148	-0.189395186588095	0.261079237278585	-0.236651340630118	-0.172712130468281	-0.155043836223489	-0.14714879085091	-0.144723051968742
lTHM_preg	-0.016980742112643	0.0832676726867637	-0.11647701352697	-0.107389105469266	0.00560645536281128	-0.14165874673497	-0.155564311489134	-0.0865915287337007	-0.0364096892965715	-0.0629764932957207	-0.108464485867234	-0.0979959342631364	-0.0120617837685854	-0.057040301805119	-0.095444822611527	-0.0549964964425285	-0.0395906116475878	-0.132986224343161	-0.0300238104865416	-0.160509113697962	-0.0051624999395023	-0.102307268905322	0.0411498844434294	0.129283455485319	0.00275234517006302	0.148034580849988	0.0722027927214014	0.100635347710825	-0.0666631918261149	0.0676890315211573	-0.0711481200861012	-0.0440399868327597	-0.058670313833696	-0.0299497965983085	-0.106763964531673	-0.0724932488362455	-0.0187890715306432	-0.130719450619114	-0.0885001989891882	-0.105189613177672	-0.035530524194345	-0.0293005621195166	-0.066215913787036	0.0141256691287475	-0.0127897036060464	0.000744814100177711	0.029840238518523	-0.0491516771100202	-0.0845328615096739
lTHM_T1	-0.0161600263980879	0.0953160811634695	-0.0952639243227173	-0.0880528838448333	0.00867276239768471	-0.131892636957111	-0.145178296528954	-0.0864549478708407	-0.00484041855212584	-0.0404207417710705	-0.0725286464808583	-0.0742110797387746	0.0170687898732361	-0.0415675565171772	-0.0686744725036072	-0.027944101232207	-0.0024189936878081	-0.112040266849651	0.0110706829833106	-0.154048865569036	0.00625394824772487	-0.0968943374010412	0.0780326771450731	0.148066925565996	0.0302574920025185	0.160532791099206	0.117555122693425	0.126587008535341	-0.0355949778527521	0.0802780290721564	-0.0853233722050539	-0.0777590172841015	-0.113591479338246	-0.0517584977136964	-0.0723734478260782	-0.093944599416827	-0.0486522327040164	-0.141104507056845	-0.115726744467989	-0.0959586422923236	-0.062289158558314	-0.0553926148160456	-0.0748098803483113	-0.000543493039896479	-0.0722560838715708	-0.0106465483667659	0.0620360367711772	-0.0674156400613805	-0.118014578746067
lTHM_T2	-0.0186755856994887	0.0717306253840254	-0.12356912106716	-0.106076739730346	0.00364004023148443	-0.144258169354089	-0.161842735361675	-0.0887646459637918	-0.0711393192778262	-0.0914393884897446	-0.139919589437445	-0.102514838482514	-0.0308743214242241	-0.070418793583935	-0.105944256461898	-0.0776956001358454	-0.0780883082815826	-0.171595305982075	-0.0685170778613698	-0.176135761244705	-0.0310365084706075	-0.12852912629691	0.00354236123411699	0.125389482179167	-0.00720374532637378	0.149301112887922	0.0463179425494372	0.106577558051834	-0.0643360698645085	0.083782423908953	-0.0712193399310134	-0.0411311623088536	-0.0264531130963489	-0.0266514042584516	-0.14328528597908	-0.0646398207829404	0.00308308730051204	-0.140780128549439	-0.0673312359134219	-0.10149131050461	5.70927691142927e-06	-0.0243027982556066	-0.0806722660272094	0.012503924865898	0.0362418087976172	-0.00346166466893492	0.01736915160165	-0.0333881560411178	-0.0608575023445814
lTHM_T3	-0.0134955886448435	0.0793790274711303	-0.125794555973224	-0.12342519336621	0.00449192724483707	-0.141342093221764	-0.151707698933198	-0.0795385821033794	-0.0286515783273826	-0.0490694733222987	-0.104497056306169	-0.111990099738918	-0.0238472068586776	-0.0567023797308474	-0.103420056458787	-0.0513362163677683	-0.0355213855818732	-0.107585925281661	-0.0273637624290404	-0.14310591066597	0.00945505759591698	-0.07323679367088	0.0412154190937441	0.109839272386158	-0.0150879117417073	0.128591526479117	0.0480232598385397	0.0630490402518521	-0.0982388787894176	0.0342863254311841	-0.0531443374409361	-0.00926268342932907	-0.0348366487168514	-0.00983749155772708	-0.101123164907961	-0.0576870670612482	-0.00495523236308252	-0.10364872223521	-0.0786775910270462	-0.116139348478798	-0.0429170424936279	-0.00599720365688882	-0.0411513245909159	0.0318441769401916	0.000628003777856392	0.0154658327892663	0.00698683281893718	-0.0434918771347181	-0.0712553352486094
lCHCL3_preg	-0.0953681687442608	-0.0214059868809454	-0.0868435266167019	-0.0644790621974973	-0.037639623482439	-0.0825157881691705	-0.105184199078972	-0.0427101008972281	-0.143634361344423	-0.0723388967435505	-0.180933840975329	-0.0148417831035869	-0.0435798954671152	-0.0355043619745011	-0.0408095489840139	-0.0627221190875663	-0.101973745362605	-0.104360244266463	-0.102738127688216	-0.158775415325112	-0.115155806623717	-0.185410609983109	-0.0681519001191023	-0.0872158543467225	-0.0690439173826397	0.058906727721037	-0.0545864619262817	-0.0783235798619966	-0.0799503041188639	0.00713331566554607	0.141536717892216	-0.400112022204802	-0.0622134658503381	-0.0667980863569206	-0.246587911398121	0.0606468501910475	0.0292622934020557	-0.126064619075454	-0.0413578941724536	-0.13152039545139	-0.108162406576514	0.0377252208834718	0.05233109984779	-0.0132989511498338	-0.013845715839164	-0.0800133168916453	-0.140847467469784	-0.0160484306841958	0.0810044799904984
lCHCL3_T1	-0.0917663297235468	0.00382385941016013	-0.0318636556371077	-0.0287558886180772	-0.0348755257300787	-0.0301103786525946	-0.0666006494483453	-0.025295313865826	-0.0615011064063881	-0.0217477533003808	-0.0780688221307305	0.0745279383293544	0.00973474023999107	0.00537275160310054	0.0746539672845389	0.0157255609208318	0.0352246634964729	-0.05697509405949	0.000324654309280723	-0.133084713161412	-0.127454950759267	-0.147445219695425	0.0262626815513914	0.0202711231822234	-0.0212854524178663	0.141217470543606	0.0593235374159534	0.0610209474220683	0.00542348674974894	0.104309504811849	0.0737386728973909	-0.491174122765798	-0.230245991059321	-0.156568767423749	-0.224210635274829	-0.0409140096021097	-0.0709671389861026	-0.229177517299614	-0.129276104745791	-0.227338039467154	-0.169259735665513	-0.0836993348615868	-0.0452298446715252	-0.0517330229488811	-0.181917607465751	-0.179217407175057	-0.0247786069501017	-0.0631067586362631	0.01691517729404
lCHCL3_T2	-0.0923497354085051	-0.0329993457849917	-0.093450902219295	-0.0574446581646719	-0.0422127357036715	-0.0886625866570864	-0.0957676529071098	-0.0574399824753277	-0.182559605646372	-0.102986952345279	-0.201114362062464	0.0250668057800284	-0.0745889010796334	-0.0306413130080221	-0.00831844155791967	-0.0824272996585092	-0.146044772432848	-0.122389787513031	-0.146170675546505	-0.1895555209312	-0.174294674622121	-0.202108602708427	-0.116391205441649	-0.0875367531424485	-0.108466234899514	0.0585888344436656	-0.090746211892888	-0.0606101377750042	-0.0910573636152748	0.0279908080706384	0.118230137822507	-0.432943731868594	0.00506410678722232	-0.0781248692578569	-0.287749563844655	0.0559976722543505	0.0522245191921761	-0.145259080605218	-0.024967842100416	-0.121790279521495	-0.0960482791785493	0.0237129645452724	0.0282636752007461	-0.000770772752412728	0.0522003588984756	-0.0956830681450443	-0.187549979301074	-0.00975864756117339	0.0699364220298137
lCHCL3_T3	-0.0781866147084447	-0.0486552887104904	-0.0816303490953219	-0.0640236075521324	-0.0348669730394768	-0.0726099254598486	-0.0895239200910384	-0.018328134854399	-0.0998287908457646	-0.035664045673468	-0.150097455829489	-0.0769773230654146	-0.0196912880501608	-0.025980142612967	-0.11554672121065	-0.0596765774888246	-0.09277234078659	-0.0562864888495115	-0.0869906623712791	-0.0765247191772208	-0.0243067773709172	-0.127259183814114	-0.0740608886756765	-0.153815108682512	-0.064717946675619	-0.022950711570392	-0.103537077813004	-0.190674917082695	-0.123082832088399	-0.101092934190733	0.190382373730304	-0.209803056451774	0.025081904390257	0.0340064797763439	-0.130895134355952	0.127757338067819	0.0773209740860156	0.0341842368553964	0.0285523462421517	-0.0396366478716736	-0.0636707260802685	0.136495072193604	0.154584183421718	0.026316819449685	0.061027821604516	0.0395660956601585	-0.142635137604739	0.0285275171361576	0.10351427356161
lBROM_preg	-0.000201665509631036	0.0977124076076465	-0.115427255456582	-0.110635883595168	0.0120093370235923	-0.139063476487584	-0.149155447338661	-0.0840483602932155	-0.0122160295400007	-0.0581813038450779	-0.0890299247672299	-0.107445151979448	-0.000321487722236649	-0.0606562473384818	-0.10315042719821	-0.0539148166645704	-0.0266909916612372	-0.131207988958545	-0.0113637132589603	-0.146630588991414	0.0185707859844937	-0.0766478460088114	0.063024858213421	0.169444191887332	0.0246640326302556	0.162623088021948	0.0902658782490218	0.13004047393892	-0.0566953555412969	0.075747360938538	-0.100398251408886	0.0237197929128261	-0.0589588964247852	-0.0189375419227695	-0.0774435820741235	-0.101468359648165	-0.0209774847716761	-0.126829635858675	-0.0920258385518064	-0.0963306643778686	-0.020147006979661	-0.0413049552013707	-0.083009801116769	0.0163908357113209	-0.0164993469867448	0.0154433249659151	0.0534539288398787	-0.0554550282407179	-0.107104706710727
lBROM_T1	0.000148606320289533	0.101074274079894	-0.0991162289674661	-0.0943083321566194	0.00987881481639243	-0.138065143511705	-0.144312929334863	-0.0890412850241609	0.01199013935504	-0.0326490390943301	-0.0623849887441189	-0.0896011845293418	0.0197270683935615	-0.0420744239824336	-0.0847542355608233	-0.0304478084485317	0.00353205166859589	-0.104925209401596	0.017886751120214	-0.140112645520156	0.0321548898852816	-0.0728907590359412	0.0868047969519159	0.16660310512842	0.040944946574928	0.156441529326457	0.119618208851123	0.13247614289262	-0.0396003863804162	0.0701348325417233	-0.107328532080509	0.00626347099350058	-0.0852754551071944	-0.0268386375000524	-0.0392756561800697	-0.102680213259908	-0.038673387417655	-0.116451585237811	-0.108137365598258	-0.0710439319119635	-0.039530032042423	-0.0496476444758609	-0.0749130339382583	0.0119230347126278	-0.0507463849858447	0.0178897072987996	0.0716147005986784	-0.0671210916912532	-0.131637926737556
lBROM_T2	0.00193962191510102	0.0893343254808619	-0.122569276826434	-0.109626513661854	0.0131433220134256	-0.13477216489026	-0.152449934450308	-0.0763381043310055	-0.0404487080668802	-0.0878975451217602	-0.114317817522598	-0.122798444953597	-0.00921974497523603	-0.0829995438861089	-0.126665066386922	-0.0824233069521475	-0.0647960460586038	-0.172443621021321	-0.0424789143056991	-0.15041097544921	0.0052314276719907	-0.0971183750588379	0.0350060965146311	0.169862962701725	0.0221775121084685	0.16675435176993	0.0685478362736709	0.135163105619708	-0.0540741222978156	0.0887290639711318	-0.101459090784378	0.0443427699213159	-0.0377999060261303	-0.0136491532268754	-0.102981739821789	-0.096800646173106	-0.00335629350086566	-0.128970975199599	-0.0696045574163072	-0.095044486908369	0.0223300586198938	-0.0323064909677751	-0.0931426913259476	0.00518838886210732	0.0226045650424682	0.0160872996484783	0.0509076362958471	-0.0354856364250599	-0.0837557404067835
lBROM_T3	-0.000889981060017078	0.100307011507672	-0.120895980242253	-0.126451685715536	0.0135534515290887	-0.136728663941754	-0.143005155219705	-0.0806825953691604	-0.00406974990741326	-0.0482054047210459	-0.0833717633778893	-0.108227240781782	-0.0120449778664738	-0.0576558614099977	-0.0949995674358841	-0.0439304505558863	-0.0180146241780706	-0.109694888996885	-0.0047248346874496	-0.140754407767936	0.0208973484681517	-0.0532141398365947	0.069851325799382	0.170304807068184	0.0126341893191477	0.162139279224066	0.0801631085271837	0.1180214957503	-0.0748927127375102	0.0647311903558545	-0.086934907980562	0.0254183596862631	-0.0521652281338593	-0.0139988618286694	-0.0866360421776898	-0.104027020572114	-0.0149375997363473	-0.128136729802997	-0.0938908590139448	-0.121919382781513	-0.0415704387847301	-0.0384696391592101	-0.0773314098679957	0.0329113713157818	-0.0197297176591566	0.0124434414265033	0.0351463840870317	-0.060525140144455	-0.100464846131351
lcotinine	-0.00323353501116403	-0.0195175427838764	-0.0315558305968041	-0.0300423159631721	0.0128186980674218	-0.0304436344627085	-0.0491990956093887	-0.039210606754537	-0.062990808416515	-0.0738065843096796	-0.103619890744218	-0.0957336994987078	-0.119835249312598	0.0191889462875103	-0.0622116866368968	-0.101103437330074	-0.0828310631298529	-0.0110112084333535	-0.0148205905578376	-0.0135078196178642	-0.161993866103513	-0.0864041218097642	0.0517575865442464	0.161697048392552	0.0341910281551692	0.181187002361878	0.0465784955256407	0.1312495087989	0.0622306892414859	0.21119087153047	0.00462857515675065	0.046979118755123	0.0299021175207648	-0.0140211148423537	-0.0267922890592982	0.0198037134740342	-0.027909066916002	-0.0935606458662605	-0.142671415864542	-0.0160175799135692	-0.00348578392198767	-0.0902419757451416	-0.0990414513042959	0.113984647415172	0.0925940135845711	-0.00430510666150594	0.0337231822084646	0.0799269840897935	0.0225505895063286
NO2_T1	-0.0806607707690334	-0.0106798661254497	0.0323695382117071	0.0124004771609699	0.0117774525991267	0.019506322515571	-0.0422782062792268	-0.0464033672253016	-0.028740137517581	-0.00468864901520289	-0.0744005902912754	-0.0188024885797026	-0.00597564479127589	-0.117920559668184	-0.00416898270962817	0.0150935240259756	-0.00227038777087277	0.0236194916160587	0.00161781154690004	-0.0977245483904191	-0.0196708128964291	0.00421798266873493	0.125992868678188	0.139493276348868	-0.103507284025074	0.274327202163562	0.107606486454354	0.14368645806988	-0.0306723499134823	0.270277701990491	0.0803153665042712	-0.161094309655084	-0.0348867743772909	-0.137539418142569	-0.0234838828351384	0.0374756734188433	-0.147630631289296	-0.0305755300537547	-0.0674301705959439	0.015747217586944	-0.0505149722448553	-0.0715467188659559	0.0186919438455127	-0.139402034385149	-0.0500599806343003	-0.176553683062942	0.0497598684862449	0.104494195537431	-0.019474271483546
NO2_T2	-0.0259409921106835	-0.0605392777245993	-0.0692959240184656	-0.0505841347934204	-0.0442769736979102	0.0477413965335905	0.0358306610452895	0.0394368464785379	-0.0893834480522105	-0.017699080359724	-0.0621709056591684	0.0693425263958897	-0.0948983573121973	-0.026448971220537	0.0312777708240192	-0.0109942494157133	0.00318605588284989	-0.018369910950951	-0.0434775740473023	-0.156247842949548	-0.0809855641179035	-0.0149564619902056	-0.0138562461575871	0.177987288267505	-0.134176816549248	0.297857663491355	-0.011130471013671	0.163184904463148	-0.000335931843512978	0.306041937187714	0.0619359820529372	-0.300528458232552	0.0056926391420742	0.0859396043457375	-0.0868460827969872	0.0156108299074532	-0.155295120901704	-0.182671782813456	-0.0546338970086201	-0.179552383050308	0.0135673004193564	-0.116062312084455	0.0132746029638586	0.0545543462070054	-0.119151736283897	-0.0393672688383403	-0.123829604655511	-0.00879993427238928	-0.0200880778008477
NO2_T3	-0.0279785988810559	-0.0373993995550572	-0.0964232912298825	-0.0318993284029942	0.0256578044902268	0.0235614276577598	-0.0196845872894	0.0617379134462356	-0.136261191675051	-0.0778685093392692	-0.149262289707676	-0.00686216606111604	-0.0812035535979479	-0.153994314208177	-0.00416055220180783	-0.0441591480601972	-0.211335546698478	-0.118022154173003	-0.0729054454176626	-0.177206228678726	-0.0302875860485591	-0.0207399906853827	-0.135078348045004	-0.00517744207422093	-0.2180660125829	0.187343486420957	-0.194706211017524	-0.0634111777446666	-0.1604243227248	0.149776388830301	0.0361055438875261	-0.27227203840946	-0.0867894798365211	-0.0353931990147309	-0.266164522131552	-0.0979154115889163	-0.0247163579942469	-0.201638072992475	-0.0697475729644654	-0.222894945271112	-0.12254663221973	-0.00566304415252456	0.0304488958908764	-0.177860793247214	-0.186461996508464	-0.109305270322791	-0.323101873860016	-0.112428824786354	0.0039259870185064
NO2_preg	-0.0491421562741184	-0.0447596538381899	-0.0577426230787024	-0.0258256386065401	-0.00571084669968247	0.0345267767691923	-0.0118889382867029	0.0231910544746885	-0.109204626580489	-0.0453988839284246	-0.122658521612132	0.0131540903766243	-0.0772888389583616	-0.122530537398419	0.00396401161783613	-0.0143973877107447	-0.100678107158205	-0.0554217571082123	-0.052486241421706	-0.169833635201323	-0.0490043106139939	-0.016191082914084	-0.0242089119132586	0.108370830100182	-0.18778959895464	0.287443764931794	-0.0587968902758434	0.0776662561975458	-0.085474129160854	0.271050997031996	0.0661568160808353	-0.29127737953653	-0.0485019704446919	-0.0292955329408747	-0.160048510653136	-0.021071339226212	-0.125970821557655	-0.167881580040574	-0.0706764715093516	-0.155312323308156	-0.0648610881478364	-0.068127361232722	0.0289764308385697	-0.103524441797603	-0.144699170184523	-0.128212537658302	-0.18389653459562	-0.0124625916778201	-0.0139452906814176
Ben_T1	-0.0296735758286512	0.0396071920031312	0.0488438145078372	0.00294044714202787	-0.00101532746479725	0.0176459975447787	-0.0317059456759922	-0.0215038382016597	0.00406410379703816	0.0149500047168536	-0.00533847631367307	-0.0357686427066619	0.05292955949534	-0.0854417648072734	-0.035071274324711	-0.0506338592023017	0.0118095039293361	0.0252105321761083	0.00378746522304875	-0.100857481136007	-0.00285012134903069	0.0136318092647285	0.167061078178685	0.0230822083987163	-0.130574948461044	0.156249304940148	0.13196085517751	0.0335716745542887	-0.052269180524795	0.148578105636251	0.0235010375943705	-0.150252814260702	-0.0562777687010936	-0.11291587790731	0.00216837913908535	0.0137276263402347	-0.0987542587953861	-0.00172740261203997	-0.0470502643246956	0.0169937493607385	-0.0400807744558386	-0.0360085541762054	-0.00402655823733609	-0.108761227989564	-0.061067830764624	-0.135902164635143	0.0876951510607581	0.0914689445373778	-0.00964175189601901
Ben_T2	0.0165222232609712	-0.0132549376316853	-0.0485809420663244	-0.0409014134484691	-0.047585088678903	0.0319674546534964	0.0273652697629676	0.0470264097095893	-0.0685774734744096	-0.0146663594787307	-0.0200431742044884	0.0322051090295052	-0.0499935599704489	-0.0260028916041961	-0.0161009599505977	-0.0767153816983388	-0.00395113420915333	-0.0446519012114633	-0.052295761502333	-0.165312527753607	-0.0625552020700615	-0.0309146438689036	0.0168075522814349	0.0416705101578429	-0.173699318174017	0.167320466271847	0.00606643847816144	0.0431132148023409	-0.0327779448102505	0.177831644245811	-0.0100128665231525	-0.285432286160973	-0.0235896223185298	0.0874447759200659	-0.058295385850827	-0.0166626770904924	-0.111286846456343	-0.141566757840932	-0.044305212478934	-0.161215221348149	0.00711336654173236	-0.0760387095847541	0.00027724423570057	0.0744414226328313	-0.110921861000161	-0.00344392192125081	-0.0678386554046634	-0.0113580150223953	-0.0180600553232088
Ben_T3	0.0143184708985238	0.0128940605326199	-0.0709057349592301	-0.0345372384104293	0.0187342258858211	0.0194731354933317	-0.00905627182515006	0.0752974519398349	-0.119108986435204	-0.0702815648029743	-0.0997243091329156	-0.0250140379894885	-0.0326890407899829	-0.121688849737448	-0.0403422480104325	-0.114216527989537	-0.174919301959764	-0.109650733749006	-0.0856368384996129	-0.18746759370579	-0.023439677602169	-0.0141910094314765	-0.0811885268377765	-0.0968995362538793	-0.233506332568799	0.0919566489549999	-0.161436716177285	-0.149032780235882	-0.173098957067484	0.0503107278434048	-0.0184830590912033	-0.25768828695359	-0.097830931822695	-0.023647346130136	-0.223183474184298	-0.118218219891176	0.0126653937165819	-0.161710704094706	-0.0672897790598712	-0.205845446480951	-0.118170662895757	0.0187785125515011	0.00700627624642592	-0.134272252471106	-0.174418106411954	-0.0722964232983878	-0.258413971548701	-0.105812583915254	0.00153793307614987
Ben_preg	0.00268637386903442	0.0140065112255973	-0.0301983242946681	-0.0261873181120178	-0.0135351392865689	0.0245851443905832	-0.00721207996984331	0.0377146234443857	-0.0786833573756718	-0.0342338861245661	-0.0573057732179393	-0.0152574174547454	-0.0169257396694035	-0.0936205056712412	-0.040182227782698	-0.0904630257383718	-0.0800016243303392	-0.0591223027576417	-0.0580312287070979	-0.17293352297918	-0.0310659383315521	-0.0139517945206697	0.0256875080625739	-0.0225904558942156	-0.212836394390697	0.151277770216302	-0.0270774587960666	-0.0418944617582283	-0.108873350790719	0.133134592043417	-0.00386641937810066	-0.265624508730002	-0.0668779503273714	-0.013314372215363	-0.117006974682954	-0.0499590922610227	-0.0696429956703155	-0.119285371349809	-0.0555649901158315	-0.134364677781938	-0.0608523072758719	-0.0278298550116665	0.00372081453453659	-0.0641409346260947	-0.13420274021406	-0.0782995947983371	-0.114582083176879	-0.0158819131894238	-0.00992895768240412
NO2_T_E	-0.0218885852617487	-0.00308710025761348	-0.0297488081198509	-0.0105747119055271	0.0131506054904147	0.0187864234563159	-0.0060955121564998	-0.0159127677985787	-0.0544101485209175	0.00593600537787068	-0.0201101114819368	0.093377313477911	-0.0442540171920068	-0.0732782436543369	0.0561560920257769	0.0638721996189771	-0.0437074452451586	-0.030998282208341	0.0195610286652281	-0.0893828205967526	0.0700403303685716	0.00517703931745818	-0.0355032174490975	-0.092240436366311	-0.227033956371383	0.0723056347736229	-0.0676821604282483	-0.0882036191808539	-0.106635135930046	0.0662831529586722	0.0228429214643966	0.0293183537168937	0.073956797098894	-0.0298446802670723	-0.0139610264285296	-0.0216027359067089	-0.0296141485955789	-0.0614583494606872	-0.0732915583020303	-0.033547401462716	0.0488196760768237	-0.0167025959595484	0.0168357695439394	0.00446606216355049	0.0128369716014719	-0.0440197143338263	0.0244680642309737	-0.00880913762912617	0.0858856274171844
NO_T	-0.0397352833699461	-0.040730538860715	-0.0315144395865805	-0.0218194053118728	-0.0120077291100292	0.0377621377068738	0.00886060112570588	0.0151654281388551	-0.0160442347621714	0.0478505524510837	0.0223568221981813	0.0921632058869854	-0.0163083279580233	-0.045261109598933	0.0601339657951048	0.0303664684518542	-0.0295357725756255	-0.027638269761427	0.0659632571440437	-0.0652607103067062	0.0707951690391836	0.0177485152352014	0.00770602397575698	-0.0767759329325509	-0.187012230754368	0.108592436269442	-0.0461626629242019	-0.106877223276197	-0.0857321160263907	0.0840018830179566	0.0226654517040323	-0.00127196922807361	0.0698993834185584	-0.00717236400317638	-0.00868473107045833	0.000817856148750267	-0.0221515535911744	-0.067001307986442	-0.0855284769450239	-0.0520368000232698	0.0522227571968833	-0.00997148122768917	0.0321848965055654	-0.0050019881003851	-0.00782212379118486	-0.0417638678214984	-0.023091338072659	-0.000493797947915773	0.0867217089136586
PM25_T	-0.042713001610557	-0.0149637146466982	0.0246591606053951	-0.0184337558481995	0.0475472272654693	0.0900620307414501	0.0668776869368564	0.0589766686789709	-0.0884784883286844	0.0189507177005745	-0.0258295512023512	0.103365015895729	-0.0524441916147585	-0.0872035880401116	0.0167059451285368	0.0293996797744595	-0.0592298022948348	-0.00488161358618028	-0.00156806107614934	-0.00867147534445962	0.0679885825244455	-0.00942154739847783	0.0438904949780426	0.0070335637716919	-0.0683988196958168	0.178992201214885	-0.0378111073862799	-0.0450910132562819	-0.00958017559331258	0.112708758774711	0.0907959534314235	0.00235175960270532	0.0414534950466639	-0.0147317688837085	-0.0110628530862461	-0.0158928668968909	0.0284942763654388	-0.071721698487011	-0.00369049635501423	-0.0203616220126785	0.07970965773134	-0.00151134474673051	0.0230526445721729	0.0637897873608699	-0.0324797181512863	-0.0862461866833818	-0.0922633566605407	-0.00293436346581138	0.0595867693415299
PM10_T	-0.0271680971498387	-0.0111633630024855	0.00897714950084269	-0.00839676031965661	0.0245486006788232	0.0400834445061233	0.0153712716666097	0.011658362285755	-0.0574076144404393	-0.017688226102327	-0.0796910565999741	0.0334144395221694	-0.0398959513130551	-0.118451973304864	-0.020068541628263	-0.060207884321487	-0.103732081363473	-0.0386931193417915	0.0442814424790484	-0.0500729604531453	0.0206473596835489	0.0382204898986503	0.0567958189547147	0.135981324960453	-0.0998373412804744	0.281235038982218	0.0195441908842039	0.0999426037714157	-0.00078841307895787	0.2513329874474	0.0652567173861433	0.0502272623852532	0.0771873166990583	0.0279915184971476	-0.00458827612107132	-0.022786466366392	-0.062444882948553	-0.100830626516961	-0.0246291296854887	0.0386826204074837	0.0615663466675757	-0.0157649838169997	0.0156871272127162	0.0582125282788448	0.0503967891502601	0.00677348519044208	-0.0224232710117592	0.035123818772828	0.0546176394714092
PMcoarse_T	-0.0244281979105078	-0.0586876703681457	0.0350306744561908	-0.000247940818266978	-0.0169215603200844	0.0750675465799097	0.0513568439869757	0.0581724063741206	-0.0569112878344879	0.0123238165554071	-0.075352555693441	0.025091798292601	-0.0316579355659256	-0.0736874052689947	-0.0200621596272354	-0.103235923961986	-0.0996971446063074	-0.00313687698308244	0.050233963858118	-0.013054737966034	-0.0212539919597745	0.0331502321504455	0.0974334443577258	0.183734673682232	-0.00958011864518044	0.305153071130708	0.037377876488438	0.105506663169995	0.0296410489371139	0.256375300627851	0.100414017788091	0.00984322938200998	0.055468108715952	0.0467047674748975	0.00138985180858579	0.0345962620214504	-0.0507369675476986	-0.0957911816228097	0.0166218517407774	0.0488004932981944	0.0587390774690083	0.0101819717906247	0.0613772003360563	0.0708783139989928	0.0530766390069444	0.0144777410891049	-0.0698469450191323	0.0643624196086388	0.055705916124109
AbsPM25_T	-0.0312303087747793	-0.0296338065468741	0.0106950706015331	0.0086670697471317	0.045541454979546	0.0686353703686129	0.0434590907065736	0.034910146996978	-0.0816441589213775	-0.00530137362023593	-0.000762071026738547	0.138801835589469	-0.062386524015628	-0.0534846694992915	0.079263829392708	0.0260893341520549	-0.021397046292241	0.0370681660405214	-0.0126161574710322	-0.0442464729118253	0.0581958682564487	0.0092876090956204	-0.000769570353987989	-0.0694247581364606	-0.17317486950509	0.102957988901879	-0.0462495558681661	-0.081639520312865	-0.0665987176555123	0.0890003716780772	0.0580551859662314	0.0146774000030731	0.0545312287983428	-0.0544338985289916	-0.0156221472007306	-0.0361362233862892	-0.0473299898826901	-0.0766161574013293	-0.0607304168526332	-0.0340416387605013	0.0723039268806097	-0.0489312244482206	0.00471508769722795	0.0259202589559644	-0.0127312425044406	-0.089521246083675	-0.0646047620337028	-0.00851669381287642	0.0521033974957966
PM25CU_T	-0.0297836245644505	-0.0404841278205346	0.0188368146662894	-0.0214676859283987	-0.014023586992993	0.0957130536375148	0.0637418610060263	0.0678601851309847	-0.0557723387268519	0.0224816400170579	-0.0023557505451666	0.0690213970979888	-0.0567669985007466	-0.0597821709460903	0.0308541684573843	-0.0219175423044471	-0.0533960059326519	0.0216105775364808	0.0182408029763433	-0.0455645786837226	0.00638797804411826	-0.00553473895935745	0.069953832958475	0.0557687388953093	-0.0804683635512644	0.235811373745867	0.0164101442742954	-0.00110446564362647	0.004692558966387	0.201918296281129	0.0919793517782397	-0.0235082992360088	0.0536462586483896	0.00309332530749406	0.0489528572642124	0.0053152344523144	-0.0432807353500913	-0.0612559084389387	-0.0187373836015083	-0.0200791490119505	0.0685911846686095	-0.011743036574699	0.0400413695233989	0.0524918512165864	0.0130435111284801	-0.0440882807147136	-0.032392214438362	0.0492334840277667	0.084701242581891
PM25FE_T	-0.0160007223924792	-0.0564914445046584	0.0587618379022674	-0.00498521446584364	-0.0206929795342475	0.108218163591002	0.0734631684975259	0.0749051994903891	-0.0734624245085962	-0.0466386528941073	-0.0612820399098983	0.0150358934136511	-0.0557939233538112	-0.104007558485303	-0.0216648114223483	-0.064724675743903	-0.067196274606627	-0.00466491368976564	-0.00678423536223701	-0.0372405428999276	-0.0176836109630674	0.00430841263151297	0.106100847685362	0.202036626942295	-0.00739354204164382	0.367217733657027	0.0410283456772838	0.13667701592455	0.0424996480715843	0.313851083938735	0.0953875953540107	0.0350467966648501	0.0919188683920951	0.0603669368995581	0.0828168525152738	0.00536457406308135	-0.0307745564786741	-0.0385807401516964	0.038317732474971	0.0543823044545167	0.0522197078281032	0.00206090565988245	0.0717295357423402	0.073208072538594	0.0304048889949254	-0.0058162400560609	-0.0369281459243706	0.0521471199528792	0.0549223135521824
PM25K_T	-0.0459745456020221	-0.0348897159956025	0.0902553161094643	0.00611901442460537	-0.00513664682656272	0.105839064189665	0.0570985220829797	0.0578047206954916	-0.00472451547495432	-0.0280009858436239	-0.0291753163319805	0.0148300426965517	0.0278834981890877	-0.0830216088466576	-0.0420577526957613	-0.0311733957573746	-0.0429109675220963	-0.0156596031417287	0.0525069521818141	0.000292824165696162	0.0423431832577918	0.0397353388435017	0.153873369820653	0.273270377188953	0.126601356589537	0.402863349675138	0.123072211033393	0.238696392946702	0.18696806735592	0.379972862273915	0.0771219977108849	0.0921947182890758	0.0613496639662763	0.100379505186803	0.0994658346442471	-0.0331174540917862	-0.00473663423779908	-0.0302666497269194	0.0169750447953515	0.129107309893259	0.0880120406791666	-0.037872469881327	-0.00643585214098754	0.0537218013997477	0.00758650085909065	-0.0308189110005164	-0.0124761966155765	0.0282677863622718	0.0168503431826929
PM25NI_T	-0.0363229528656141	-0.05146428682583	0.0131542076074742	0.0534415817518207	0.0583020604538792	-0.00329267421032629	0.00110821621990693	-0.0160449162063355	-0.0574123980050992	-0.0840199012704424	-0.143899246991847	0.047538180684372	-0.0410830914282144	-0.113690299329936	0.00314503530480753	-0.0936589624941731	-0.0560857388404003	0.00687973255498218	0.0121442198826947	-0.0232945079951877	-0.0697027325515905	0.071876175631862	0.00740682649228516	0.158498095431052	0.0431009632678542	0.180703933926112	-0.0283754550046624	0.192558198531926	0.127385708429313	0.209613818774612	0.0158591442947283	0.148243846588439	0.0221443852426022	0.0121253285244423	-0.0775354185269931	-0.010565704596451	-0.0265143907189091	-0.127325231693058	-0.0424522497561126	0.0952376698971364	0.0690558349777035	-0.0408310883708016	0.00439714877734319	0.0692419964659377	0.0571092877585496	-0.0786154379962633	-0.0503130274621595	0.010376720878443	-0.0283290248212018
PM25S_T	-0.0412353457049028	-0.0418980545331772	-0.0273869252616395	0.0328844969267382	0.058458495735905	-0.0517030722908142	-0.0648841666623193	-0.061784197978495	-0.107018706135266	-0.0888414776782146	-0.147775096363275	0.0565106330409652	-0.0574989034009089	-0.0629738987089735	-0.021848950010837	-0.0762176378857717	-0.104275718166113	-0.0504135787285142	-0.0115738545478851	-0.005297181596402	-0.0322497113951089	0.0415336787889209	-0.0819413424313568	0.0545704305892014	-0.104920380477234	0.0835879973560101	-0.0779524197904168	0.10543236481522	0.00311224244466087	0.134401382715803	0.0179681425275681	0.124105908952781	0.0208878058712106	-0.0177983005981329	-0.142355281889798	-0.0258126061006982	-0.0656967133708132	-0.156028407041807	-0.0448482916850055	0.0642247843130701	0.0790822879823379	-0.0379616684570585	-6.05595723255207e-05	0.0481671088802425	0.0880441784020225	-0.0709524765541903	-0.0642823899168918	-0.00669840775344013	0.0263095537507068
PM25SI_T	-0.00929215529764739	0.035683099787428	0.038879139366443	-0.0245894490240477	0.0552628061090479	0.0781564380956997	0.0550288511730536	0.0420131702062122	-0.0513246694762682	0.0218444595838579	-0.0552141780636428	0.0416240816961714	-0.00731784361516039	-0.120165175374135	-0.0469873532319763	-0.000277788679619579	-0.110820235921314	-0.0693200844447139	0.0564551481875077	-0.00374549586617988	0.0719309715065972	0.00872142242628908	0.100101236831921	0.156443847545998	-0.00862581771878622	0.314664280619682	0.0198347348760399	0.0833843326924629	0.0383081822477954	0.221485942906776	0.0762684928252169	0.0199430401219916	0.0889684861814898	0.0600111333073703	0.0269366103782818	-0.0162363004397349	0.0190440571151439	-0.0525710665837689	0.0362680943967399	0.0438127758798608	0.0683566666252127	0.0269738970520812	0.0208716580290592	0.103057335701553	0.0176879704804066	0.00353527442172559	-0.0354798445179528	0.0316901027932078	0.0257907768890749
PM25V_T	-0.0220641991488838	-0.0348954675343841	-0.0419224735591182	-0.042680754556071	0.022919784189221	-0.0464081961884928	-0.0329942896395454	-0.0422678933314978	-0.0943674216702217	-0.0733591083298037	-0.122517884227753	0.0306185556165186	-0.0491003468914292	-0.0278814297107275	0.00929710877504816	-0.0526920934775634	-0.0108307026608659	0.00696624966135652	-0.0300550726207299	-0.0642743657025889	-0.0834239543527642	0.017110437896213	-0.0469396947658933	0.264132478297381	0.0447138993870095	0.278902929564765	-0.0272996936929607	0.290626200105802	0.118639421321436	0.318920498686606	0.0689531627724676	0.12021298841618	0.0530030627823257	0.0352200882148902	-0.0708215025263528	-0.0189055644863943	-0.0492571152747987	-0.120319790669128	-0.0134005213011192	0.0350214926529913	0.103210055293422	-0.0667937444515458	0.0357284926564401	0.0733174828500937	0.0635510562117688	-0.057033272897413	0.00523298897510828	0.0310075471152711	0.0529915699405409
PM25ZN_T	-0.0250578835284223	-0.0485810259066395	0.0255228898779167	0.0296210740622559	0.0300882779798387	0.0588913740405304	0.0397649851765749	0.0310028993246128	-0.107728591409145	-0.0468253266375012	-0.116260378661446	0.040791521446356	-0.0591186930412915	-0.0749014147155385	-0.00383318072606889	-0.0588887306927053	-0.0292884814389693	0.0508900780815958	-0.0285274252689342	-0.0576266752339125	-0.0129308395380999	0.00777676213643282	-0.00054955511719179	0.0678943594281091	-0.0603987748063023	0.115927450410699	-0.0142347510977573	0.101978276798435	0.0118525354805079	0.152999348920745	0.0607315661869528	0.108535671031445	0.0176378504107624	-0.0184911756046105	-0.0659823740750593	0.0247063605150055	-0.0444960976649592	-0.11776931858429	-0.00884115012264895	0.100964377973888	0.0624620694349228	-0.0320424293401689	0.0523301166088215	0.0290488832103125	0.0609770861799939	-0.0675582664676563	-0.0209322572625584	0.0418946507141757	0.0800746055459164
PM10CU_T	-0.0316993885372571	-0.05206637365766	0.0460494344095122	0.0248319399253502	0.0884122957605662	0.0654754932784222	0.0513822076812513	0.0420190005096643	-0.0548537164833625	4.64527423164205e-05	-0.028057349150924	0.129317465978156	-0.0391876638701982	-0.0240480470052029	0.0521942611226838	-0.0149354647227386	-0.010750995581702	0.027636810366023	-0.00148856527513077	0.0278398813017969	0.0230822698387283	0.00676489421438503	0.0520266616379519	0.136868515563291	-0.00619930139547605	0.277460459059523	0.00800072598581532	0.103268660839272	0.0529945898659211	0.245118659714733	0.0901436153642512	0.0168528696180397	0.0992193722271066	0.0155430854847347	-0.0616665922383573	0.017247039369026	-0.069699121698042	-0.111003863827	-0.00389157523462956	0.0280414455839559	0.0980207028050254	-0.0602684893562832	0.0232359221618427	0.102898563881419	0.014780807927613	-0.101589246991001	-0.121717260579815	0.0351009604840733	-0.0113781828113396
PM10FE_T	-0.0308455349457137	-0.0300543991508348	0.0530336509899944	0.0583714230819157	0.121685331342391	0.0668346088218312	0.0510934933612479	0.0363203055156523	-0.0475303656763959	-0.0110937419369938	-0.0134534407748966	0.159084869219265	-0.0105845863258344	-0.0449000762659298	0.0719770849583592	-0.0276556977727366	-0.0129559336992235	0.04162381304422	0.0330865659231767	0.0189923091090972	0.0852344870642926	0.0455072261492121	0.0385744886255908	-0.00877823739752498	-0.110175868113661	0.124894172281795	0.00123236954309969	-0.00266466930663178	-0.0143540910957085	0.113126282127602	0.0203529147895241	0.0469772863092116	0.0717440667109635	-0.0277751264171591	-0.0679286434411773	-0.0291165184961965	-0.0725196070902348	-0.107471369357278	-0.0521950539923574	0.0511495266177111	0.0983033567106124	-0.0643001196504108	0.00304049278006338	0.0406479498992565	-0.00190263923402308	-0.080390155501031	-0.110088799294757	0.00828693113761218	-0.0200738768466567
PM10K_T	-0.0415983684534974	-0.05319324109016	0.0134659177845927	0.0034478322293348	0.048245859680669	0.0346634155205835	0.0122746276199951	0.0259961089757492	-0.0792381668473368	-0.0361611476498879	-0.0862134811569716	0.0537951752740818	-0.0433440921171023	-0.0728435442771377	-0.00129797418393621	-0.117033916459774	-0.0831456933237205	0.00402194691894708	0.0223433500141935	-0.0134249570064487	-0.00526176833472886	0.0231057098167337	0.052662054628977	0.159521530020051	-0.0473393495219469	0.283765967668841	0.0116840022490426	0.113221940835439	0.0312390421971831	0.26585454588694	0.0571000262950252	0.0437564464537144	0.069582631616079	0.0259459384401301	-0.0449400780802343	0.00177285878984287	-0.0949928035682571	-0.126630576492858	-0.0396671090165902	0.0249810721506972	0.0932601130444218	-0.0595631452551664	0.0199196245102367	0.0679130980954382	0.0391466292569328	-0.0242113265053578	-0.115813885042517	0.0467033911769328	0.0172382106176978
PM10NI_T	-0.0349961062560288	-0.050902193756639	0.014222016182476	0.0541168038874514	0.059194944626403	-0.00301220147158896	0.00226460580289144	-0.0147300173066966	-0.0541885779125851	-0.0879753925157231	-0.141221149799734	0.0454251640652808	-0.0408134362417354	-0.116725604350404	0.00281276883588088	-0.0935627384128265	-0.0564783650058236	0.00346235189819904	0.0126337721053647	-0.0244260355937795	-0.0734702112870348	0.0718414809190324	0.01143055411147	0.166906822929185	0.0555233732267554	0.1910669063735	-0.0271696916825578	0.199352845828437	0.140014557418728	0.218238514268307	0.0127662477128887	0.147123145301036	0.0236337958383905	0.0160683115129356	-0.0701308193541779	-0.0151304282253872	-0.0237164006706202	-0.121519047951968	-0.0450049129209453	0.0925404534272796	0.0677273398738353	-0.0422351447864806	-4.69026309112025e-05	0.0711032231515804	0.0539264316605391	-0.0779012884184185	-0.0497995723403565	0.00879059476576645	-0.0370902171470245
PM10S_T	-0.0540087346320382	-0.0156828548495097	-0.0489601935728936	0.0365646729906818	0.0728425172525664	-0.0930449291013785	-0.0943559034993655	-0.104963293525033	-0.119749691904712	-0.108929991348108	-0.169724193323634	0.00809699310432642	-0.105180413240525	-0.0820923187113241	-0.0528289040751435	-0.0448654514110044	-0.103867968529918	-0.0688499926996492	-0.0296885992805709	-0.0169656536824621	-0.0192005116143008	0.00255030775106346	-0.111670507111387	0.0868911863268199	-0.100270450836931	0.0651985591111287	-0.0807126940015831	0.159756523283247	0.00809552452499761	0.132174954351104	-0.0362018474127517	0.123120625140932	0.0178196959907238	-0.024894797759686	-0.164093320810319	-0.0362371426145657	-0.0719755482347051	-0.167804148810948	-0.0652796175012895	0.0760069242754283	0.0632454388365841	-0.0543692160701785	-0.0196279507784249	0.0581296603223512	0.0687740210651663	-0.0712596277231279	-0.0696013965564641	-0.0275539285876302	-0.0076976256456207
PM10SI_T	-0.0259881191501262	-0.0369277264819165	-0.00129141570323623	-0.0303322045093357	-0.004703872514607	0.0295021284833835	0.00669949619678115	0.0266246652816303	-0.0434452896885772	-0.0118276951656402	-0.0698459354266463	-0.0117342448337758	-0.0237030835090554	-0.0951203638758469	-0.0406035585330526	-0.110209232892876	-0.109940380931332	-0.0394040610652983	0.0522633938018532	-0.0288555122202117	-0.0140280259295504	0.0317640837001216	0.0834605941308917	0.20018911610725	-0.0272684395490376	0.329189136312368	0.0353250946866439	0.120359283492629	0.0319639762542215	0.282415387239917	0.0600369217622277	0.0222604771449742	0.0635885501614499	0.0606975587949564	0.0111094675402501	-0.00429490315018047	-0.0703732008179967	-0.0847573350781038	-0.00827791126633502	0.00715325769381907	0.058482163466454	-0.0137286315993248	0.0188078056835629	0.059675331582165	0.0505977250255329	0.0411593372298478	-0.0554679298745462	0.0550853223434298	0.036770336257397
PM10V_T	-0.0531980980016162	-0.0328629499962862	-0.0433477096581318	0.0164088453473971	0.0401072389724282	-0.0877790298561577	-0.0873930059736955	-0.0922556471260341	-0.123933884226669	-0.114307796875529	-0.19022220721072	-0.0248009502753181	-0.0836318658874708	-0.081721585058599	-0.0496654173856365	-0.0942511189882162	-0.0895226485499487	-0.0249946911552138	-0.047602316087338	-0.046177852083227	-0.0649981318662751	-0.0162113894058338	-0.0971804292848258	0.133244245686107	-0.0660515344095696	0.0992977181182637	-0.0617042093252596	0.195338348318621	0.0116227432427341	0.167276916358442	3.45249995779005e-05	0.0968267537416809	0.0247804541920842	0.00178437498716466	-0.15283170751124	0.0256776732850186	-0.0941588300168703	-0.163450678822655	-0.0467845635206912	0.0708813051332976	0.0522637192828665	-0.057652101384929	0.0247833080630668	0.0597467239701114	0.0782239923390916	-0.0443867580269868	-0.0776144358485902	0.0240444288177863	0.0221987166674859
PM10ZN_T	-0.00241099001340059	0.0908739705154501	-0.022737237889418	-0.0071412128495676	0.0842987753395799	-0.0649874373524526	-0.0468084286181664	-0.0578617352561057	0.0436758828639576	-0.0355863015871293	-0.00944053133243524	-0.02556585961672	0.0531791629671663	-0.072706275095124	-0.0405362783751952	0.0841208668839695	-0.0158924132667265	-0.0849123236041587	0.045922523796747	0.00227805098691797	0.0903046997558381	0.0425679305707288	-0.0426489453750822	0.03322719396077	-0.054886061274043	0.0521509993006906	-0.00911923648557869	0.0949345410043403	0.0363492479621545	0.059050850864772	-0.0663092637750348	0.0708550768010886	-0.00871235331844639	-0.000109764568040743	-0.0794993115574053	-0.15782497039166	0.0258390533672719	-0.0130697350789335	-0.03364547324698	-0.0163377806708603	0.0186132235232489	-0.0132676208668978	-0.090347882978138	-0.0552905818985803	-0.00206215373461863	0.0224522080608694	0.0480015301175612	-0.0407691784586402	-0.0442226088091726
NDVI100	-0.00144238114418554	-0.0664871186362862	0.0376386738400802	0.0228855613903234	-0.104883562538426	0.012168323718101	0.022766186283694	0.0142529801362568	0.100430290307004	0.0898053420757483	0.0684104793149657	0.0058828607775252	0.0600045781255055	0.102518866311288	0.0776667137729378	0.0279865659023182	0.191781120539121	0.0762209596097293	0.026996201842734	0.00308733972163067	-0.0254887894384392	0.0079869107106784	-0.024075421373503	-0.102049922771524	0.0660226481907825	-0.152747519752329	0.0173878112075547	-0.0739565543585997	0.0145341499434043	-0.122911608756629	-0.0207092071509091	-0.0698772199845046	-0.0645544716714748	-0.031092431248465	0.0253758206892254	0.0816900646445769	0.00829337665218373	0.0082074060061639	-0.0160386266128176	-0.0939142235749179	-0.0997308547721726	-0.043644795983162	-0.00773478652949892	-0.0441290971823225	0.0256582747775784	0.00464889301740269	-0.00912257709673873	0.00434350616495372	0.0351608561834483
NDVI250	0.000916292954863079	-0.0685120533102016	0.0198456444305356	0.0357019185498675	-0.0565387813046819	0.00303858355338753	0.026886643482196	0.023081722720002	0.0835735003720271	0.0304735308271075	0.0795718507819015	-0.0454793032749636	0.0364877179072093	0.0379775801401783	-0.00735952229190191	-0.0851754407138861	0.0541241649822536	0.0222866122355176	0.00399910834220019	0.0312382700364128	-0.0337766160044546	0.0186840369445389	0.0395053840691003	-0.108863254773201	0.0341436326875523	-0.179594869769898	0.0420829464751341	-0.123280377219821	-0.0602930930245353	-0.186199251823754	-0.0428675100746606	-0.0726318931043467	-0.0331573144512224	0.00409721436271042	0.0261639706649087	0.0995606406931633	4.17974790137664e-06	0.0692989131207659	0.0196168027084345	-0.00645850373482863	-0.057684320597555	0.0290689861432377	0.0489011238608026	-0.0833486596175784	0.0127524535743461	0.0194088161341977	-0.0544011852239775	0.0318178663988111	-0.0640018608318585
NDVI500	-0.0155699804886917	-0.0560804671574511	0.0389262280000273	0.0299192633756445	-0.0465789008439889	0.0164144385020006	0.0433929245758364	0.0368950218984265	0.131386862210091	0.0549247974188804	0.111690994722089	-0.0268101587746607	0.0774176682522269	0.0427759524306721	-0.0152039344343632	-0.0556442212337864	0.0318369943947494	0.0260398239722503	0.0631983533699696	0.106752980405024	-0.0117942707432273	0.0413931820641729	0.107630576321451	-0.0539649275128369	0.108362596174026	-0.139220573159925	0.10358407594829	-0.0815495074519463	0.0128930505150868	-0.158739343865124	-0.0523372417489225	-0.0748682935145806	-0.0584656564496068	-0.00231314630349881	0.0359919742710855	0.0618185497603402	0.0145131756403409	0.0677629340327727	0.0415292049545095	0.0591662985870799	-0.0156820049103904	0.0198378240070691	0.0158005937997411	-0.0893596745031062	-0.00499071949923141	0.0320805966331382	-0.0408759140649242	0.037502945895666	-0.0765759911284363
BDENS100	-0.0265623647978928	0.0723336585750558	0.00780181404007332	-0.0418238251540532	-0.0166450697099092	0.0310460918039976	0.0452226848149657	-0.00533164696584912	-0.00313443859744168	-0.00947059429721723	0.0503123476259397	0.0726473032063574	0.0255825250173226	0.106946528681173	0.0905835364190439	0.0467238033495467	0.0514274992477894	0.0738293441005735	0.0449538762641622	0.00139176575848581	0.076030081723809	0.137199377119786	-0.00198876455749247	-0.0613790067662275	-0.048342907790279	-0.0772716248961626	0.0319791646690871	-0.0100555808486283	0.00744190847760242	-0.0182460129009435	-0.00456774483174985	0.196196562197165	0.0262696635737833	0.0616630223338869	0.0848497686737657	-0.102696777560454	-0.0203359071624642	-0.0143698758324022	0.0172891745423562	0.13635906910568	0.0710870499919232	-0.0430365077676903	0.00649205680634903	-0.0342933519688671	0.0340748520732643	0.0541722858465134	0.127819650006895	-0.0233378789486845	-0.00939781756502205
BDENS300	0.0839032052065432	0.0593525476550361	0.0376347361732598	0.0941586024390177	0.0743372091288552	0.0639430538257979	0.0396846043754096	0.0316022200811946	0.0536831193245147	0.136390855559032	0.0927024465769933	0.0494053106242941	0.0755093277354106	0.0814940083154756	0.0375055655967621	0.00350962312006875	0.127480934929269	0.123230949793687	0.0426432586376719	0.122339237148653	0.098712257575523	0.104549370597605	0.073824612473132	0.0700237835476554	0.0312032740166742	0.0612435068035316	0.0753537811449486	0.0827395242578534	0.0116685593320743	0.0676333644496544	-0.014812780748192	0.232533790430935	0.144791028177606	0.0386647751558755	0.1972722466862	0.0559782739047873	-0.0697308706833337	0.0808930300783691	0.0250649080250178	0.129247933207873	0.118947558897363	-0.0594616412751208	-0.0185711963761696	-0.00819139724698716	0.122579722962603	0.0500088591132372	0.181817766529954	0.103116844079001	-0.073621657655262
CONN100	0.0595716433816972	-0.00521885663725618	-0.0555383842246631	0.0217153428826222	0.0460122154656638	-0.0714498829153278	-0.0471336622568319	-0.0437159123296161	-0.0677494778617519	-0.113118412183122	-0.104071358718302	0.00204594142839309	-0.0437870146995352	-0.0770337342334807	0.0032114108954731	-0.060381378821231	-0.0797615939719463	-0.0630455668805417	-0.0981000677564019	0.00601988083706807	-0.0175125029040307	0.0214460202398964	-0.0983303615497679	-0.0110641782622036	0.0131274305941273	-0.0409411727351278	-0.149758413527636	-0.0563610445568753	0.0438901810513681	-0.0172089015170735	-0.134981042683226	0.147347482459759	-0.0583129081222227	-0.0633094248497566	-0.0418687428593723	-0.0467935135531251	-0.0358262044196107	-0.00853545393842368	-0.0576968399454121	-0.0689030753067463	-0.00177066371328688	-0.0976528288378044	-0.0649785455432591	-0.0241831953367036	-0.0267615914841002	-0.0569103106111785	-0.0272382852559291	-0.0135993890734458	-0.185651249426629
CONN300	0.0461243783663724	0.0356944264946241	-0.0557813592546149	-0.0813629941871434	0.0421696848222535	-0.041617815477044	-0.0329201712313925	-0.0160169858504957	-0.0419509476582027	0.00737739410874758	-0.0488195621942649	0.115905744787731	0.0491216144409745	0.0827538248411084	0.0856823897913285	-0.0199235796056546	0.0278170749706359	0.0389210519009957	-0.0389019504891937	0.0552543863390292	0.0171510535389944	0.107028879417116	-0.086413734106857	0.0497044567958086	-0.0105428666541014	0.0527382422258272	-0.0888374877314442	0.022946829294871	0.0662224681932698	0.0982440312845299	-0.000492855006600898	0.239085546801076	-0.0726460371501823	-0.0625323922852478	-0.00118886603419595	-0.07643044086896	0.0339874767033705	0.0172717068017965	-0.00284967301881546	-0.0483106864949919	0.113041421094999	-0.0963385092971866	-0.0372219084439185	-0.0140001794590871	-0.0179616041732385	-0.055389183706483	0.0594992101091214	0.0095510770733556	-0.0586605947725787
T_WAVG	0.0326683116045659	-0.0178024797332351	0.00604101011425214	0.00296968957017823	-0.0161598064852654	0.0156643795479947	0.0186468046060398	0.0152052227145458	-0.0712558649317588	0.0552391766374316	-0.19798370075693	0.0224409642786371	-0.0277717186853029	0.0304270319113983	0.037424436594636	0.0780075498308024	0.0483457293528908	0.0496467566008884	0.00105532385840301	0.0892553454800327	-0.0401513535183372	0.0468918099339463	-0.125020245718961	0.0860006335720884	-0.079905163613728	0.0760713327517986	-0.0714296019464289	0.0603826239112276	-0.0213385028704975	0.133244219095485	0.0753183102001421	0.119000612363549	-0.042217047191387	0.0442376190022609	0.0159632702835698	0.0348824223934643	0.00587238300665848	-0.0186094232992124	0.00674941274811677	0.00652047776424534	0.0688794569523403	-0.000717272278411676	0.048822170151157	0.102899440632041	-0.0092045404302418	-0.0330401066930158	0.0260433411772433	-0.00127753250424214	0.0706851837891422
TVLDIA	-0.0250450328749048	0.0193514356284211	0.0273722859308655	-0.0141013197496079	0.0741123377144777	0.0263225248612941	0.0223692452955026	0.019765860759033	-0.0594990548769592	0.0413086493079276	-0.0251981729592938	0.0308082165584021	0.0246530196996876	0.011526977142346	-0.0130053279254403	-0.109309770534555	-0.0696234591474195	0.00743523053628494	-0.0496319327638114	0.108257339515055	0.05725846259005	0.0753791071516825	0.0237023899403831	0.0250116882255658	-0.0657063873302592	0.0674556072719162	0.0153390024770113	-0.0257835922379623	-0.00691527594270685	0.111771500317503	0.0705557296082067	0.103434041400013	-0.118852292666564	-0.135726990074842	-0.0405032651755108	-0.0706826223707478	-0.0229289964670142	-0.0156552300700825	0.00699063488694004	-0.0541111811532273	-0.00864358294239449	-0.100349963715686	-0.0474878088182561	-0.0115331010628828	-0.102493057365121	-0.0703117128398801	-0.041378936847002	-0.0133887627411409	-0.108354827221194
TVLVES	-0.0250450328749048	0.0193514356284213	0.0273722859308655	-0.0141013197496082	0.0741123377144774	0.0263225248612941	0.0223692452955024	0.0197658607590326	-0.0594990548769591	0.0413086493079277	-0.025198172959294	0.0308082165584021	0.0246530196996879	0.0115269771423458	-0.0130053279254403	-0.109309770534555	-0.0696234591474195	0.00743523053628499	-0.0496319327638116	0.108257339515056	0.05725846259005	0.0753791071516828	0.0237023899403831	0.0250116882255659	-0.0657063873302591	0.0674556072719161	0.0153390024770113	-0.0257835922379622	-0.00691527594270671	0.111771500317503	0.0705557296082066	0.103434041400013	-0.118852292666564	-0.135726990074841	-0.0405032651755107	-0.0706826223707478	-0.0229289964670141	-0.0156552300700825	0.00699063488694012	-0.0541111811532269	-0.00864358294239438	-0.100349963715686	-0.0474878088182561	-0.0115331010628829	-0.102493057365121	-0.07031171283988	-0.0413789368470021	-0.0133887627411412	-0.108354827221194
TVLNIT	-0.025796446364688	0.0171910785047816	0.0311029900281839	-0.0100993087076886	0.0761862017584499	0.0356035195930932	0.0268387001714458	0.0264949838388829	-0.0606612950168928	0.0434190723196575	-0.0243419021978673	0.0299158403454126	0.0194547447962168	-0.00345064571681485	-0.0150803599072625	-0.108073200131339	-0.0757580035857403	0.00678004686617284	-0.0453006090933854	0.098660540018944	0.0592732419792704	0.071052936263071	0.0307926644882318	0.0284668211453006	-0.0718768572970907	0.0875420305760709	0.0192193076105191	-0.0252133242552037	-0.00727258851048887	0.127872098947191	0.0758923477384731	0.0965810793225553	-0.110206861694354	-0.129271040010149	-0.0309998336419863	-0.0732809039780759	-0.0245261357124914	-0.0180497054461828	0.00325315951144172	-0.0535270702091536	-0.00360157410624289	-0.0983907665652995	-0.0417701761516506	-0.00813086361874544	-0.10729299564525	-0.0695338984810093	-0.0491575139323678	-0.0150580945518196	-0.101980259047034
TVLDEN	-0.0245505697930243	0.0177141091626248	0.0275582175081093	-0.012972438302788	0.074636432170192	0.0277011308327709	0.0224317452513479	0.0208713973925624	-0.0603457560641678	0.0415562853885989	-0.0256670095719319	0.0304194467638637	0.0222336081888066	0.00759050974387187	-0.0130221045598888	-0.107531500313117	-0.071435815100416	0.00677951265809017	-0.0493492258438242	0.106036337856344	0.0583626392580823	0.0743386513205257	0.0252069360284603	0.0267659910303832	-0.0681243161625429	0.0725583785837689	0.0156602458831275	-0.0259385582171141	-0.00873158726958234	0.115453272114167	0.0719577929151509	0.102043144351172	-0.118667718454329	-0.13438419236897	-0.038861214798031	-0.0704090252070122	-0.0248595485019549	-0.0157462611073706	0.00511779644033981	-0.0555263306602656	-0.00851543075402753	-0.101396882670374	-0.0453318519981984	-0.0112114311577931	-0.105229582669749	-0.071026081458795	-0.043082045168259	-0.014014401026486	-0.108075594437417
gascooking	0.0655106752059325	0.115753843924571	-0.0338628637594552	0.0392459385072637	0.0918506884653211	-0.0531031368002566	-0.0261195210346915	-0.0454746708261021	-0.0318264926542857	-0.029931511608958	-0.0400596215853359	-0.0423216738477063	-0.114917074038507	-0.0298174874596024	0.0460843686928295	0.0080992573148688	0.00906055591122356	0.0440798349290285	-0.0891834624997395	-0.0212119489137915	0.0558832167751282	-0.0672255150050988	-0.0469828938248807	0.0504553886236817	-0.153401519521995	-0.000218173694883189	0.0480132099177779	0.118829330850041	-0.0938822730854512	0.0453230642365072	-0.0355721405365965	0.0320761004524468	0.0315043652798793	-0.0161451213139867	-0.0518409591796514	0.0196976453968091	0.0187868155585401	-0.0693838545975232	-0.019255258452992	-0.0282599965157377	-0.102099425897731	-0.0534598207671092	-0.0407453039431888	0.0933540853812409	0.0547001088595931	-0.0342649126047769	0.075228521829068	0.0767010518032696	0.0502353496393283
ETS	-0.0610364392034855	-0.0845064110183882	-0.0352644022691272	-0.0677651985118531	-0.044589275411493	-0.0147480928865603	-0.0342264672331463	-0.0309907591890242	-0.0584857849420406	-0.0486567726872616	-0.034639433223101	0.0574860445151826	0.0117666167111731	0.0349176618458406	-0.0196098878852081	-0.0399580595576814	-0.109723694921499	0.0180844768194248	-0.000302341962490396	0.0137272468953682	0.00452422707811799	0.0455761474014165	0.0674943042276527	0.117232074784521	-0.0602568617418401	0.0474012876470889	-0.0586533270518902	-0.0566467443720248	-0.154793718249018	-0.0655010215854908	0.0277232481934766	0.0599683346034747	-0.0814721364651537	-0.00910644607369845	-0.0357901188548987	-0.0567765005971149	-0.0219191073272269	0.015203175427703	-0.00242214906950631	-0.0314355825268476	0.0172096864603392	-0.0337634560334201	-0.137276135767694	-0.144863707439495	0.0147518320093192	0.0227043119747919	-0.0634769546497408	-0.00311649150166553	-0.0121693923307919
cleaning_products	0.00766619890616772	-0.00271744374488345	-0.00258656163147228	0.00617396688069022	-0.0137135602388387	-0.0438248005374955	-0.0151142467570126	-0.0116313776121475	-0.0351217033517447	-0.0214861168379674	-0.00460212625396977	-0.0278461694541885	-0.0172956077475501	0.0165096899227805	0.00746923121485234	-0.0279389580709083	-0.00199786448218459	0.0456502428700413	-0.110442244604269	-0.0190142418302066	-0.147164930219857	0.00385396024399669	-0.0205675394703895	-0.0791570390037143	-0.0177047195701778	-0.0149788576547777	-0.0236702007613637	-0.0376473055089631	-0.00922169660488903	0.00502004163671248	-0.0149989283859535	-0.0599071185428552	-0.0170457069003514	0.106163336318013	0.0143846974514922	0.0578933570518334	0.0214395831462167	0.0344281798138906	0.0727599676659885	-0.03203205163125	-0.0272329359529577	0.0236955933934756	0.0409343408753	-0.0475868987574011	0.0435266599855437	0.0706143369063849	0.0435962515111303	0.0645235781061734	-0.101591953508454
home_pesticides	-0.0685820804188046	-0.0187975410957183	-0.00215749111839486	-0.0563190642533771	-0.0658227347059294	0.0181967814726464	0.0309185964080415	0.0130439826549928	-0.0150972678880182	-0.0919086720870202	-0.0408837302485866	-0.0603775797093427	-0.0260090025346238	-0.132524445878751	-0.0595972859297547	0.022433410798003	-0.117881962164492	-0.105150976143669	-0.0385373062374096	0.0241658188290102	-0.0803354251433784	-0.0762287559963408	0.077143243705425	0.151888613392529	0.150073433612379	0.0475961981003964	0.0685202040723471	0.115656267462706	0.120872362172922	0.019997964507767	0.0583644976659964	-0.059045364516152	-0.077805313516595	0.0862439218858126	0.0443961716036784	0.0103128141626961	0.00436047815599856	0.0119301764941613	0.0707639958534323	0.066042972867886	0.0832763561532572	0.100299460444614	0.117401272031527	-0.00184841425021261	-0.0589198392244776	0.0508340773713081	-0.0518896173539021	0.0544452240559295	-0.0339072443310183
garden_pesticides	0.0655539001145256	0.0217159178222736	0.0612135426227858	0.0494038224729593	0.00737089461369159	0.136568875710765	0.140104747027678	0.122634192155905	0.029912880526263	-0.0798076045385455	-0.00851658419437275	-0.0925713107167253	-0.00695644606843122	-0.00413285700551063	-0.0806923996407591	-0.125003201390456	0.0351878327017176	-0.0398875052421174	0.0187631331373115	-0.0829549385016609	-0.107206406037226	0.0241270596126755	0.136953933540342	0.16785007028678	0.11435350308069	0.209994471791363	0.165475553114809	0.270889364320065	0.132719502169939	0.204634056684922	-0.0219513284616871	-0.0557426811301401	0.089104104527415	0.124361473935543	0.123024935993081	-0.0141315929134177	-0.0473195947350847	0.00385836178726779	0.0695561472836631	0.072489539314058	-0.0846119755648491	0.0891690266693569	0.0355050535418114	0.0753262448166406	-0.0726772028055275	-0.0215408377905294	-0.0853300682865268	-0.026113602827303	-0.0762277469064169
CALS	0.0364528164370537	0.0590514363291471	-0.164075683395432	-0.0482344195265579	0.0129898892213468	-0.05271245136631	-0.0244927784910318	-0.0526429299223935	-0.129091049245808	-0.0753539329174596	-0.0850310959648142	-0.0920502229976904	-0.138496688130202	-0.0915532344084743	-0.0825740255574058	-0.0877561021865394	-0.112960146637473	-0.113079331297661	-0.0662489681691744	-0.027333007433722	0.0147747986422687	-0.112177827393953	0.056772135093469	0.158204599464414	0.0864988568612942	0.132659061757247	0.0419168533768644	-0.00459901913164032	0.0648569062271104	0.138418474740419	-0.0131688306824573	0.0407844810872578	0.00516298916100222	0.0670376405606806	-0.0386097346895316	-0.064562811656461	-0.0873179634210604	-0.0858991245442018	-0.0456819943123359	0.0556619140090349	0.111746171333634	-0.0785022285290386	-0.0691583392916461	0.10539836989756	0.00631190717421904	0.00896588410770182	-0.0101123988248772	-0.0277982754543495	-0.127861155763343
PROT	0.0686056864253599	0.10101417210726	-0.00303028271838114	0.0160073499548706	0.0186266395951102	0.0697503557233048	0.075577805331492	0.0617716736004041	-0.0990208487368416	-0.0139110894090267	-0.0443796369558717	-0.0666144130937468	-0.0973989631316256	-0.0256744860120588	-0.0368734259315231	0.00769639796059631	-0.0342894959875066	-0.0436752822632528	-0.00150441575856645	0.0254860515888748	0.0458302174568305	-0.113848675148073	0.165789495928179	0.123272975308392	0.170975047662243	0.165876835074008	0.106851798032347	0.00674616534881492	0.158653044688113	0.149945206120676	0.0747751868987363	0.0506237101028074	0.0379041970998393	0.0673462694093552	0.00599906204646399	-0.0564853455727556	0.0197383161739725	0.0190161611889228	0.00123226822029561	0.084711696360203	0.0898487150227554	-0.00675392014247067	-0.0376938981652158	0.108435727134035	-0.0156023901553338	-0.0199094198705357	0.0152643086845736	-0.0280056828512902	-0.0524395628569885
CARB	0.11344928714013	0.106116892502905	-0.257807339790689	-0.0499873900629875	0.0396464644641577	-0.148619446613679	-0.122304811506213	-0.111119994507303	-0.0906470363055797	-0.0309296050253454	-0.0326819262204987	-0.109329291766618	-0.103691759048326	-0.125147297285653	-0.0865533460809202	-0.135653731163364	-0.137921467357506	-0.173650491295833	-0.0615602124376052	-0.0752698656882868	0.0937017085522848	-0.0907826574333492	-0.0122230055590648	0.116243073353608	0.0521046117098163	0.0397758518560414	0.00223137916836412	-0.0242716336275997	0.0163577959816236	0.0549497055229761	-0.135583464485858	0.076756604345232	0.00428473788664651	0.0711015803959861	-0.0672671026809419	-0.0398029898531487	-0.101886355891133	-0.117601530277749	-0.0738857445791452	0.0463190393102439	0.0850711238026604	-0.0629303221072245	-0.0608079709289598	0.0752179466278936	0.0245554093734738	0.0270309506196009	-0.0109142412329578	-0.0319060299610913	-0.139858116410242
FAT_T	-0.0648430662444624	-0.0226656399061177	-0.0700748211118587	-0.0519672827011692	-0.0195107151886826	0.0245113432076795	0.0551998586070798	-0.0126657807894645	-0.130879259217201	-0.109878092946817	-0.121914945345995	-0.0545843583219482	-0.13839206739551	-0.0536534096101187	-0.0691477457282267	-0.0380940120297859	-0.0742496179450531	-0.0343683318906554	-0.0659245560972974	0.0184336296971075	-0.0782623012776918	-0.0958721086821095	0.0819114420943026	0.165548200852422	0.0680661005508132	0.175668728767509	0.0534199956721036	0.0142631563895807	0.0596833433642926	0.172720706649921	0.0797422710806927	-0.012568415495676	-0.00896744698918711	0.0400071425236108	-0.00374863721450631	-0.0747597906240377	-0.0799931951316836	-0.0558615645312939	-0.0146472584543185	0.0401995743852719	0.107871260690852	-0.0897239498687194	-0.0642689990455343	0.0943798073358721	-0.00461247673765469	0.000696128178128411	-0.01562692311238	-0.0146417101305917	-0.103052774145993
FAT_S	-0.0531880598202872	-0.0424382552868324	-0.0588396731677918	-0.0563224892712978	-0.0113218156052485	0.0362566527986736	0.067454167377332	-0.00359358231024523	-0.130780455211672	-0.0864424752258249	-0.127180902752716	-0.0913419580094108	-0.168907713011992	-0.0750890591645814	-0.0904793605851372	-0.0445323678373726	-0.098563362506779	-0.0349685010440991	-0.0674882693402777	0.0178661782705912	-0.0655606821563498	-0.101452300821517	0.101583854752371	0.14697867125335	0.0852414521491815	0.163714778376972	0.0726617689902415	0.0234470086952319	0.0866330947082392	0.17736076860075	0.037018440754806	0.0334796915989214	-0.0395073098465164	0.0435453098882953	-0.0208825424352343	-0.0554119112738659	-0.0928647291299271	-0.0387921207505854	-0.0120646460396231	0.0440719194918107	0.0964696240935382	-0.116819070336951	-0.0820476935414468	0.0876951115101838	0.0154229816763995	-0.0447718050612731	-0.0334581271669387	-0.00115291894762213	-0.132225240588477
FAT_M	-0.0923049837618593	-0.048050694473005	-0.0326668290086318	-0.0394246816195474	-0.0296297681562694	0.0598548536080396	0.0832915886862109	0.012485438652521	-0.1292154884149	-0.0971749011829449	-0.127205793813441	-0.04839967945677	-0.103246469521277	-0.0489320715904994	-0.0703794991827181	0.00258801708803908	-0.0448994474613998	-0.00901367642370157	-0.0376930969965827	0.0220177947317597	-0.067802027572945	-0.0895766924437218	0.0894521894588235	0.147287740819415	0.0570001905514715	0.153838360286638	0.056978226956266	0.00479527460182314	0.0413444346777503	0.143876823597289	0.106424251676467	-0.0453235603633631	0.000526824315290292	0.0407927435940051	0.0299309772148193	-0.0572828674556764	-0.0543715460455071	-0.0579927062589639	-0.00224872436996026	0.0445015312704598	0.101340369146945	-0.0624375965831563	-0.0311014857207219	0.100312073606119	-0.0101901562077515	0.0267802375571852	0.00488160677751594	-0.0220232096134252	-0.0602571923008806
FAT_P	-0.000782660568150959	0.0669846991386942	-0.153023427982044	-0.0536000729491721	-0.0059161730706447	-0.09536495575614	-0.0551018279506511	-0.0874732616299168	-0.080840437945935	-0.144427920710802	-0.0551688463556961	0.0238095267965121	-0.117547033025997	-0.00401171625117647	0.00699013818394038	-0.10708755173349	-0.0615622145528348	-0.0693745935785913	-0.114988843470554	0.0042078538212769	-0.105399557934603	-0.055092556212076	-0.0188895325802016	0.177690384251929	0.0223606159561982	0.18042512000378	-0.0248200403874581	0.0171217757062537	0.0165797670504456	0.164739916992019	0.0668260512686646	-0.0110646528651603	0.0303466616509337	0.00500644120538576	-0.0598249137097677	-0.120107159361104	-0.0812428557887474	-0.0509589422524182	-0.0380202761584644	-0.00359731484425164	0.0908065788724654	-0.0675257080699765	-0.0818303427990915	0.0489588524328639	-0.013706194924478	0.016723384448347	-0.0384468084469362	-0.0141836953712306	-0.105808801971134
OMEGA3	0.0378069005148652	0.084219587578921	-0.0266014541854718	-0.0408716134030832	-0.0299692943648208	0.0736694841022882	0.0827283156128513	0.0609025189285987	-0.124525634988547	-0.120022880306259	-0.131194434204512	0.00993414071064896	-0.0952334582940623	0.049688925957304	0.000610857688262613	-0.0672293375046951	-0.0642863539725708	-0.0227688158961585	-0.0773727078958858	-0.0182164360797453	-0.0902185110278057	-0.0661744202058044	0.0895403148143183	0.120318803928955	0.177581370372436	0.190001137523923	-0.00132055429008037	-0.0781624251651484	0.107551527883872	0.123683047145158	0.15497460356736	0.0172872451570486	0.0127684532810635	0.0325431241971553	0.00596274616053521	-0.0932808917308244	0.0614152369247916	0.00850599522548125	-0.0262855301186453	0.0370411466525194	0.0876938181700209	-0.0306045186108446	-0.0342815453232255	0.0709391119532941	0.00226724139194793	-0.0109329061966312	-0.0146880430178417	0.000343104812618018	-0.0494126067540156
OMEGA6	-0.00426353502607788	0.0618274616824052	-0.163656717903523	-0.0524836139175651	-0.00337086385330969	-0.113425515757001	-0.0709240120870245	-0.10311893420458	-0.0745843039997291	-0.144225807758042	-0.0452248970097725	0.0249250137971977	-0.117525136770275	-0.00985953357465014	0.00842697341330994	-0.108744040499774	-0.060585538476898	-0.0721600470732041	-0.117188890437918	0.00594801316572764	-0.105152012961968	-0.052367745322784	-0.033971609207477	0.17679116871606	0.000854239567810778	0.170751213789033	-0.029316507311839	0.0257736407954598	0.00310901885338035	0.162203362888787	0.0531251428727951	-0.0128220291477865	0.029359410651271	0.0019480989629958	-0.0657567255733054	-0.119468474738215	-0.0955632814215518	-0.0555041866376369	-0.0375603672418765	-0.00898632765984243	0.0885761164628129	-0.0692389132426119	-0.0845455068359279	0.0441424006298002	-0.0129185281857484	0.0198706943493304	-0.0403663331628615	-0.0141434391264327	-0.109828755387862
CHOL	0.0596779833058113	0.0876461995716956	-0.114366236680197	-0.0912045284705647	-0.0300724162893853	-0.0289067738861383	-0.0159041849639532	-0.00538515710213113	-0.154194672008011	-0.0654891277189201	-0.144432842380402	-0.0757086250379609	-0.108174316864507	-0.024114622471317	-0.066731430068713	-0.0321749230166808	-0.0756742562524347	-0.0633603565865096	-0.0974247632465643	0.0960664734474831	-0.0954791503968734	-0.105193504573425	0.0796571918167758	0.0667457178921817	0.0686427147750812	0.124792780432137	0.0539433658058833	-0.0106968797185984	0.0957741639492253	0.146111926317522	0.0997209397961108	0.0419244582591834	0.0129568719385189	0.0150231123134477	-0.0336795069047877	-0.00983994009113843	0.0373811214293722	0.00290365221883501	-0.0155298080381129	0.0388943304078625	0.0728729656468949	-0.0741532342975001	-0.0969623730426187	0.0901187856858609	-0.0369005712804657	-0.0706265905956827	0.0072906348530373	0.0178133379017393	-0.0216218912481384
FIBER	0.12797501631284	0.145100343909135	-0.140759930034876	-0.00542720996999488	0.0831709733099821	-0.0103976253007888	0.0129910280858589	0.00800282893489998	-0.0193160341011072	0.0528956999496614	0.0336665921150724	-0.104671209257861	-0.0882127920021003	-0.0957628708362497	-0.106302115208781	-0.107581682869449	-0.0770785216910659	-0.153929273416285	0.00760357518277035	-0.0372457380205928	0.150272500273185	-0.0789057543460205	0.160989624212395	0.229297048724068	0.168340764041357	0.181247712932466	0.140811677942201	0.0912912310316611	0.0797213305508974	0.139861354367378	-0.049514085768572	0.0950650844665865	0.0653069421370868	0.066504629335507	0.0303878631925241	-0.0493572833770438	-0.0186172698009052	-0.0861089416463832	-0.0309912160487782	0.0728035808306178	0.086664082192081	-0.0158655723875572	-0.00619111529431295	0.0441057103543434	0.0199476555310903	0.0550830917610514	0.0271811368624112	-0.0610454722661044	-0.133936734449491
VITA	0.142412971326883	0.131385723997055	-0.143526896066184	-0.045616495825922	0.0523962258767534	-0.0245451098927034	-0.0359388615149259	0.016597880667772	-0.0780936973458501	-0.0373973658210735	-0.103272385043767	-0.137049213310792	-0.0634895740589741	-0.0937066180420383	-0.124900248140419	-0.0410954284165294	-0.0573352293822364	-0.0992805560883234	-0.00909806970539738	-0.00834052600590496	0.0277784464551825	-0.0200197403283677	0.104110353175288	0.180782167863385	0.0285654715187282	0.190371474165103	0.127491637105975	0.193427442152197	0.0729330780182165	0.234175656865676	0.0489385984053999	0.0588133397210306	-0.0127010251525602	-0.0225141138180511	-0.0085009558856997	-0.0664164839235289	0.00518094236393412	-0.100735784869774	-0.0328276098300913	0.0955074919635818	0.0272837162649972	-0.00456039742133857	0.00954718766312514	0.0899752877224899	-0.000124393946388355	-0.00736641956225792	0.0258838098107534	-0.0487087931952736	-0.0895416769049453
RETINOL	0.111735675651858	0.0940003296107325	-0.116808402528286	-0.0663852161218754	0.0337043899056295	-0.0212107288580467	-0.0518413981247748	0.022791019677199	-0.0695682614041726	-0.0427858844118977	-0.100813187676006	-0.0869271049572212	-0.0353530575970882	-0.0263220463774374	-0.0797868519942168	-0.0308018524681897	-0.0295898135033147	-0.0308001497076894	-0.00994280412030902	0.0251294831431487	-0.00285660815512868	-0.0371166577570041	0.0904761931961297	0.0536555726710693	0.0303639843828199	0.0333670362352964	0.108716424642249	0.0887616189158866	0.105232958955605	0.126839205799273	0.0436166195252201	0.0217407138246074	-0.0423085779676144	-0.0167223836751311	-0.00566391216236711	-0.0206225701402034	0.00143697646541535	-0.00848497543150055	0.0231514668440634	0.0910253646822683	0.037502400193672	-0.00661378426436876	0.0298636220483732	0.0575241461754259	-0.00464912057663716	0.0138834191864938	0.0317028315135474	0.0139720561244685	-0.0310537469075542
CAROT	0.111057123240319	0.10919911172943	-0.0509994944789846	0.0385547557168927	0.0524105891408789	0.00965135997811123	0.0184799679521796	0.0203861764775037	-0.051014021833775	-0.0115050483519674	-0.0435770854368427	-0.11225954054298	-0.0536793026378422	-0.114174642260232	-0.0919597677326055	-0.0209570079861125	-0.0579923573277984	-0.140810369622958	0.0067473316672189	-0.0470506262184901	0.0651796410319542	-0.0213659276908794	0.0596053812925107	0.276765945693993	0.0284806377655827	0.310298546640011	0.0851301504837778	0.257256025693552	0.0147252062307725	0.27163441792489	0.0281945639303466	0.0680665021059015	0.0374084723365153	0.01893563121295	0.0246486179953055	-0.0939670628338722	0.0240165438412527	-0.138972891384082	-0.0776191192413491	0.0512430784884673	-0.00910087712117157	0.0286795888613764	-0.0114796216726501	0.103341601166043	0.0259703293881428	-0.0111960516310719	0.0174750389269465	-0.0944353751384515	-0.0880805080514024
B6	0.1353538391343	0.166305993990599	-0.137253489068023	-0.00667754100998705	0.0527334032732756	-0.0195430202604978	-0.0153566299043634	0.00196395986931442	-0.0645495673557412	0.0545281146006036	0.016827724000177	-0.09115225713055	-0.0472483650528607	-0.0918313286438199	-0.0783761428515243	-0.0392005866118628	-0.078698015396497	-0.156460775709831	0.0183259016208017	-0.0266854734974062	0.142414216565941	-0.108134494156602	0.175584075809649	0.129732048610853	0.160118334203259	0.0901286535808817	0.16322788784405	0.0266335453740244	0.114171197370035	0.0592273991883895	0.0298519995940306	0.027168725982639	0.0392206207418428	0.00546255416351238	0.0288335320017637	-0.0386325847587831	-0.0217194166905073	-0.0689833615931815	-0.0273601105195521	0.136013545291316	0.0599780368040585	0.00103255749146613	0.0211512789046171	0.0556350410499106	0.0678068257044768	0.0316633072954312	0.0828721904190849	0.0394679706043677	-0.0784395978356623
B12	0.0670613107527541	0.0917396553031863	-0.0557537457735982	-0.0639160699276934	0.0198268340984514	0.0695678452030219	0.0354966280852028	0.0788537347985809	-0.0593327610341659	-0.0126733671271126	-0.10578942637556	-0.0682774093470317	-0.0185375632573492	0.0275577752783984	-0.055094123800658	0.0180136537973097	-0.051652916566381	-0.0478903039056482	0.0126721120529274	0.0403195319554806	-0.0102696157358726	-0.0497370670363929	0.191284850011325	0.0928022075400035	0.158632137874007	0.114063151998411	0.165347211332791	0.0530402859325178	0.18040957214823	0.152639632800075	0.128018634918944	0.0416165121548725	-0.0329020553198299	-0.0279764828783464	0.0281643146069979	-0.0228630561505445	0.0997865900203351	0.00600724986447337	0.0156373061805987	0.1007490871246	0.0406745980473454	-0.0352257793126492	0.0075781854197255	0.0622304290861132	-0.0200120042138996	-0.0425207126560138	0.0632190886699503	-0.00385235944234901	0.0161918208972585
FOLA	0.131306193462381	0.162245545921725	-0.132296957849525	-0.00815896224765581	0.0853470060498586	-0.000946423284000451	-0.00305158378941733	0.0212181977871218	-0.0872401164827151	0.0254460038484451	-0.0577646106370109	-0.145907400569323	-0.0898859229044691	-0.105977140610952	-0.141244664898016	-0.0541901615257793	-0.108910651769691	-0.189066383415565	-0.00924925954637944	-0.0759279776784194	0.118017528865756	-0.130443338763947	0.172213120303424	0.234199229430068	0.166760649287482	0.206444078701466	0.151985883661279	0.124109829144979	0.107541132555846	0.16970624925506	0.00186826276651963	0.0482103271836315	0.0599444951346878	0.041941795701672	0.00331994212139142	-0.0669500819857123	-0.0225341749770836	-0.0977615582098202	-0.0742799163712631	0.102216171014282	0.0144071767605397	-0.0145659180348762	-0.0188844512972394	0.0858837907307236	0.00438014262660328	0.0291396567217197	0.0034908463423216	-0.0471117912975771	-0.0861719342715238
VITC	0.186770140289836	0.18120939514212	-0.14830761131634	0.0366694419252917	0.097846023206252	-0.0334106765747449	-0.0320529317815648	0.0022315928511607	0.00563248013472004	0.128518360401473	0.0193593452382845	-0.142617814391928	-0.0169032641985705	-0.141938674240367	-0.138013973321259	-0.00230596881129249	-0.0874267182591577	-0.206709581789316	-0.00369634505481998	-0.0612426680045055	0.194370973452287	-0.125981929079849	0.0680995888632366	0.163487670944955	0.138254272940415	0.153600079511931	0.0208143168559192	0.00720822388041123	0.00697335763825841	0.0592682919893249	-0.0328649492339458	0.0409722652036526	0.0553168522650024	0.0475237163241645	-0.0130638086831809	-0.0505666245173588	0.00531531178324768	-0.0702320401106948	-0.0946038024568642	0.0356500089628016	-0.016494374947074	0.0568624861884784	0.0239393051424045	0.0634117789463943	-0.0148765643741162	0.0763068079234176	-0.0274315404719286	-0.0379326280084703	-0.0845492658777176
VITD	0.0503429688286311	-0.033513424574211	-0.126033187807387	-0.0821472240116537	-0.0186635224020387	0.0438696836592579	0.0845466507928293	0.0623102508257638	-0.162089903315088	-0.166599098598548	-0.128945834777236	-0.0802754096112619	-0.122099303643296	-0.0520799891929844	-0.0673469658725744	-0.195697623420247	-0.192514436951241	-0.100633495414299	-0.0731161779834016	-0.0882655917178399	-0.108876136598629	-0.0684294630837711	0.0619472356115404	0.0617844227639807	0.0536422466433019	0.0962208982926964	0.0154452182066518	-0.0554236784179545	0.0293358958025332	0.0726048414935524	0.0646985013342641	0.0621988217167918	-0.0258722151154721	-0.0568720821422431	-0.0393703309125293	-0.0632018045270248	-0.0446266292380487	-0.0329964837341232	0.00829628688484733	-0.00784420894815939	0.0415552301751403	-0.0403131012431492	-0.0840638980144755	0.00157488495030691	0.0608816401782023	-0.0666982510537577	-0.0464467880469409	0.0624334154836402	-0.1044196455993
VITE	0.0385573222135174	0.0680165352573677	-0.126954309090209	-0.00791072296547812	0.019864882140104	0.00452207492253708	0.042325213907848	0.0062192043135401	-0.0839797141373439	-0.0939016283923253	-0.0542928454239572	-0.0267643062291063	-0.0797907360846388	-0.0652304822721518	-0.052130510678192	-0.0390738766293558	-0.0495634265396059	-0.111994277928786	-0.0652536080003336	-0.00340540401675473	-0.028826920861498	-0.0720598246113259	0.0581204233457428	0.221999360361764	0.0460516321259185	0.222933293101364	0.0343136764129666	0.0607029706263498	0.0109116145849982	0.175871436003628	0.0957099077885867	-0.00280364712692639	0.0323963104946888	-0.0206764793322979	0.00966241512957732	-0.143050432457892	-0.0527209059592882	-0.095248008018783	-0.0318277751001382	0.0361237061521974	0.055360662394547	-0.0287194077139114	-0.0244492967016067	0.0806648461833573	0.00798259084527637	0.0206423212394257	-0.00770827748202615	-0.0820915062078743	-0.0875430949158349
CALC	0.0652839494315829	0.044738399744579	-0.010306682114198	0.0234945984793013	0.0437166057432253	0.0928320081922574	0.104126619224177	0.0808208487554724	-0.0981744355040238	-0.0667604551418971	-0.0851324237404066	-0.122017441332887	-0.125454424959402	-0.113075299347306	-0.105179177095934	-0.0337421292856785	-0.116630860662695	-0.0843102661503785	-0.0401917356578502	0.0048408603163924	0.0580523695665603	-0.156090762302884	0.146367830603282	0.170943643489949	0.11702553959788	0.173628677120179	0.0974847090445363	0.0698156597849302	0.108500142450449	0.17358218560276	0.00932703498500267	0.079995913544936	-0.0175223355896052	0.0608929866047104	0.0110149431849844	-0.0891713591497366	-0.0121600441513353	0.026796746254768	0.0389741804090444	0.100569149182296	0.0507334328242805	0.00388262111674494	-0.00443888274183326	0.0724914930512781	0.0576920385055605	-0.00758683152116916	-0.0489597927887325	0.000873491449296651	-0.0958997531146223
IRON	0.061990372305166	0.123562719724118	-0.151624078525987	-0.0417068081595051	0.0170568824895831	-0.0236196321396564	-0.0177244821618738	-0.00618909355373782	-0.0989276820718248	-0.031358300991387	-0.0765469379171847	-0.0690405216651691	-0.0581652456729129	-0.0297065011163764	-0.0627585553803392	-0.109755814671614	-0.102898658633202	-0.118626253346054	-0.0599973652670914	-0.0181713589419605	0.0467713913854474	-0.0865274425733822	0.109058979652941	0.0768543227182314	0.103846783529501	0.0344241229929834	0.0771057359691272	-0.0727219676273588	0.0604985152709012	0.0118795245535945	0.0281063447924796	-0.0241650255673048	0.0079030156433349	0.0218570027591319	-0.00315174152521891	-0.0219805398540869	-0.0294913893638791	-0.062006572257133	-0.0194807088636721	0.0658068584572038	0.0934927287171283	-0.0402883913411725	0.000465299225689978	0.0816621296091512	0.0202552262118646	0.0270290613202997	0.0831629339499023	-0.00379193337554685	-0.0446857474760958
MAGN	0.133782597710524	0.114813956936331	-0.0576722552973337	0.0246618542299523	0.0684480340160031	0.0720050158802678	0.0670012560282475	0.0890742233007398	-0.115743367414586	-0.0610392976699541	-0.0509524791503199	-0.116019437064036	-0.104690766932767	-0.0967525480881173	-0.087231363789697	-0.0726250702375079	-0.0848782503917877	-0.125900188318264	-0.0396655969427237	-0.028166663452762	0.0914086866860033	-0.150613116353729	0.169917628664919	0.218805016038424	0.187819416985815	0.197256708160507	0.145114806095445	0.0845612116521387	0.154793541994471	0.180081653989021	0.0317967684059554	0.038933545979675	0.0569970393382596	0.0640134019999663	0.041479188596402	-0.0623734948458723	-0.0342545602599305	-0.0447617308733221	-0.0590812913007561	0.119814335456246	0.0791728684919001	0.0191798598268299	-0.00427078316820395	0.129761587771265	0.0502792008788541	0.0178365207034265	0.0437015616975478	0.0017048354784904	-0.0381052903565628
POTAS	0.156329513434855	0.15636031718059	-0.154140250639327	-0.00873760679555617	0.0635646668862783	-0.0342301003478751	-0.0340542477073354	-0.00440340748531612	-0.0804921733176274	-0.00333786455010198	-0.0281726456312691	-0.141451328281404	-0.0778373753250215	-0.128007380431773	-0.116339344171222	-0.0681000922466563	-0.121963264382054	-0.201506998418229	-0.00917522506926815	-0.0540511660449707	0.106110499514447	-0.135777778968338	0.104699091014723	0.196289345574377	0.119607043683443	0.181552712739211	0.0954147097301808	0.068532660120788	0.0766601064382105	0.15741783081323	-0.0286102021174409	0.0582218024358332	0.0505392338755856	0.0493760436924537	0.0212245016679145	-0.081988922005603	-0.0400572459424701	-0.0805013910697769	-0.0636485884937668	0.0887933463862776	0.062406738620478	0.0306376898330782	0.00167718210086209	0.116882121164184	0.0394565882237425	0.0262120250832648	0.0116903566542903	-0.0228719707961431	-0.099222968127164
SOD	-0.00325113950231673	0.0305181645090858	-0.0625034010746624	-0.0310322275776278	0.014749331435006	0.0297761277769631	0.0399476654792056	0.00443891261999483	-0.0338939179339451	-0.0254478885860077	-0.0849194842107847	-0.0690041645384616	-0.0865808377963375	-0.00133998364664076	-0.0545859386986072	-0.0633671102699836	-0.0621825772368066	-0.0300543055646787	0.0334456074340075	0.0256138526105346	0.0513303745988141	-0.0373600216544513	0.121653092477185	0.080177318578693	0.105183372905559	0.0878282295665037	0.055583644984217	-0.0857404771059136	0.0538461965264071	0.0538703146451694	0.0661919568898292	0.031528037464209	0.0308909052934973	0.0570470390604256	0.0164784249592073	-0.0359913585232536	-0.00997914304271302	-9.37435817142208e-05	0.00527977582409364	0.0454677155504841	0.0969193560278936	0.00211808694243383	0.0272975941098863	0.0994667814072604	0.0122277540592634	0.0149668026042352	0.00864980193639141	-0.0400940170299047	-0.0550244234590728
ZINC	0.0425079222157362	0.109552576310909	-0.157823892793793	-0.0561549774099497	-0.0174721798470953	-0.0766381199235897	-0.0773409477957719	-0.0622317947168259	-0.132195991722583	-0.0414460711208182	-0.122960714410912	-0.114667332154875	-0.0798137857609036	-0.0623894914143744	-0.108529644587415	-0.0970521713199894	-0.12542874472012	-0.138338883197936	-0.111780785452122	0.0138150870488523	0.0367410450627365	-0.117651073483729	0.031151331783047	0.0225126223539078	0.0145713509039037	0.0180671813324522	0.00435454665138858	-0.121061984698206	-0.0125717928874931	-0.00338434985391777	0.0133999453046936	-0.0587456415305982	0.0591006995104923	0.0329737198437009	-0.0105090797804734	0.028662959355555	-0.0181909851547038	-0.0346081534863412	-0.0148606627842277	0.0340669030287024	0.0853629675090095	0.00663789002055453	0.0139953799953236	0.132265185783227	0.0176127960012641	0.0219995104569123	0.0637490339158496	-0.00360948142579228	-0.00393209011697093
CMLPX	0.0788951277388849	0.0924155536602093	-0.214140153977676	-0.0615193662158635	0.00814229427898919	-0.132726088283643	-0.086449241662277	-0.0980891787085194	-0.0611523808336767	-0.0315599110573891	0.0154103583755281	-0.0154714520874324	-0.104105368001875	-0.0284941481656752	0.0135853376991002	-0.14510851191228	-0.0587234898798825	-0.0680672125369634	-0.0531411439742181	-0.0501557514220466	0.0713605376620905	-0.0297751997171515	-0.0310992009912008	0.0751368512207879	0.0798807599820534	-0.0240749884285651	0.00252546169354567	-0.0485791159897218	0.0546295147997814	0.0108906579916227	-0.0961613603409627	0.0707131373304453	0.0150298688289158	0.051532189812314	-0.0713365160353128	-0.000521043070918573	-0.0542324166902675	-0.0777492268761829	-0.016322346982852	0.0342419205208569	0.15031223090093	-0.0910907996522478	-0.0575263546703104	0.0294917388422053	0.0122591561961424	0.0322906001597987	0.0196445365214173	-0.0073267251387303	-0.10191605698861
SUGAR	0.110899515182661	0.0962390252985808	-0.250786594788911	-0.0377987722270008	0.0445609641968021	-0.158582307858147	-0.150929639202244	-0.125045970575502	-0.0958051479167694	-0.0211589018247583	-0.0566359609039452	-0.147726387163206	-0.0768515321561255	-0.161610338626009	-0.132042268509879	-0.0820629458290419	-0.169625042359948	-0.211841668283667	-0.0448422662817415	-0.0963437176830042	0.0857765278086003	-0.114199382155262	-0.0248765312810216	0.0988067672029228	-0.00441346415536824	0.0534459002764008	-0.0213352698974165	-0.0150405911038754	-0.0308717921433957	0.0579715341202297	-0.146010177363078	0.0517257598315986	-0.00359452821034305	0.0672433501573194	-0.067793221980273	-0.048258804052448	-0.120635961120093	-0.117287942446196	-0.0887095680227399	0.0443601447908625	0.0158818023843789	-0.0179725086505944	-0.0496331968965683	0.0935665934395499	0.0372137572319765	0.0278480573381263	-0.0381989336237061	-0.0292004631614928	-0.139942712821177
ALCO	0.0441670106893801	0.00790062311139783	-0.0248346520771951	0.00612205940990436	0.0192482568464568	0.0623618878521023	0.0510493817304021	0.0611508498097239	-0.0587914398579568	-0.0997343280221436	-0.0284044254925079	0.0440749103981255	-0.0965424180949748	0.0768755583852671	-0.00494722976082481	0.0605391783792947	-0.0446046809645422	-0.0213652641272185	-0.106180979301515	0.00126840486423932	-0.0343643738068995	0.0284788079976696	-0.0402451489523709	0.221729109198846	-0.0712452361926802	0.202727720458063	-0.0373584883245162	0.172512057765405	-0.0478023281686216	0.199446220336364	0.0450575074849202	-0.0158171896088042	-0.0658738038331957	-0.0939625929307131	-0.0440876635470367	-0.139466170821967	-0.0281071995193547	-0.133171906781123	-0.043645583696733	-0.0513548141584027	-0.0227107388341708	-0.0822414577430345	-0.012012629319796	-0.0174038278542497	-0.00611462243600031	-0.0993795979709683	-0.00731499033700254	-0.0192410017126256	-0.0804557740484281
CAFF	0.0240416589529451	-0.0233548392516933	0.100107466625582	0.0488037787873789	0.00897968090030317	0.126714210748078	0.111160285945128	0.119687156638498	0.0143133166267321	-0.0378701933444348	-0.0369799453714027	0.0208324193079522	-0.010268689284754	0.0241418004937953	0.0433530508169582	0.00529661153393962	0.0624213707858712	0.152666219490957	-0.0662395757982338	0.0877485296903764	-0.127030847057939	-0.00761317308462321	0.068755493099439	0.180372983639598	0.07787474425229	0.172873708988095	0.0778929853807842	0.167338390621037	0.107147096653808	0.196679036564913	0.0918472205275405	-0.0420203876077032	0.115706747879853	0.0653596945925121	0.04432645168607	0.0368835253687646	-0.00867572279745359	-0.0292504092069007	-0.0213337882912935	0.0414672732749044	0.0222290487503165	0.0249103835681636	-0.0290344474720436	0.119726471859437	0.119515752048512	0.0660003565598824	0.0925424484593456	0.0483301728753063	0.0815031662927727
H2O	0.0149062872080641	0.051892411158143	-0.0414910276906102	-0.0102745280712347	0.0243435439079606	-0.00234312239863492	0.00208140171096611	-0.00166597768616446	-0.0581307754730083	-0.0468860525579065	-0.118111677637991	-0.123883012988342	-0.0756216651334314	-0.11964380814775	-0.134800468382054	-0.103383188868799	-0.118305901397286	-0.144103858303364	-0.0178950451711682	-0.0239177182870324	-0.0178899841295538	-0.18747418257084	0.151976558554138	0.283057727784066	0.148371249475494	0.271344786459578	0.187454742549649	0.245288013958321	0.141949029409156	0.285436958938366	-0.0172771624616001	0.0409809215153268	0.00608000542907216	0.00150699525796833	0.0968303964440795	-0.106619990712214	-0.0443538113403023	-0.114106573112011	-0.085765227813294	0.0949589695472439	0.0597655228779155	-0.0304319210492099	-0.00793899733092729	0.108339080704397	0.00537462405199586	0.00553509599937048	0.0237358472681799	-0.0444046111623878	-0.0768385618255539
Ag16_0_Palmitico	-0.0667978954803048	-0.04022498158275	-0.0526335839922532	-0.0529351076199316	-0.0149615883766957	0.0370861558353495	0.0655904805031183	-0.00695830346242919	-0.128485669802989	-0.0818912079150098	-0.124382823069849	-0.0834364849630678	-0.158424343376621	-0.0691789131984848	-0.0867265687073939	-0.0328643806036848	-0.083542202279812	-0.0306116995414888	-0.0525580923878346	0.0232921461032896	-0.0606199990759533	-0.103778549633413	0.107955500473141	0.153434002713169	0.0888132893018409	0.168900197360046	0.0771531864694944	0.0201695553977746	0.0846913951899795	0.176113839298858	0.0523748582342322	0.0167122600951756	-0.0230151195048564	0.0490666679127585	-0.00576357555747551	-0.0558786210545725	-0.0860558227599727	-0.0397129583036877	-0.0121723390629102	0.0478164659767734	0.105000206553339	-0.101108909989305	-0.0694482432875937	0.0969260549850155	0.00254066297755083	-0.0292708894524215	-0.0221485925240748	-0.00612492402418997	-0.120404554267741
Ag18_0_Estearico	-0.0662384082911151	-0.0344889841873333	-0.0511234666643477	-0.0628615172948128	-0.00170824683211734	0.0344574466106965	0.0657528452543241	0.0022261540633742	-0.115099587724581	-0.100459768762187	-0.124807827524025	-0.0909032952002735	-0.174873467097037	-0.0792167649720883	-0.0839269261595533	-0.0834211099440103	-0.101065224328679	-0.0319776489848181	-0.076182672496761	0.0149766352209195	-0.0855473477603945	-0.0920004025757394	0.114894986264474	0.143049337878874	0.106258598645948	0.14805199147874	0.0989062514894646	0.02785066177403	0.108313511795315	0.169622866266752	0.0344242714939215	0.0354612035650664	-0.0434893176138757	0.0694147483410942	0.0130650315108703	-0.0260860522308945	-0.107000548400333	-0.0247016885755046	-0.0157637269819216	0.0525861041877781	0.119013447345133	-0.11019438130927	-0.0625380881035769	0.092044789363491	-0.0122504707159525	-0.0333880413373979	-0.00244797546887803	0.0227659263695631	-0.122888885864942
Ag18_1_Oleico	-0.0933977035451057	-0.0480674846657114	-0.0341669961888141	-0.039405217009651	-0.0299478796480361	0.0566230433208806	0.0797636135973661	0.00966123345878908	-0.127436103258838	-0.0976314567340389	-0.125207123585098	-0.0445209961873036	-0.0986902233695133	-0.046843325798217	-0.067737317036599	0.0030861133501029	-0.0428977557100126	-0.00855484730953213	-0.037439854727803	0.0225481690969625	-0.0685160374818541	-0.086956504514824	0.0848808054984957	0.147684081906296	0.0520990826204735	0.15199126779999	0.0546179337259428	0.00657661240595398	0.0375652249159479	0.142930907818063	0.106838310666548	-0.0487369242821896	0.00146076795294909	0.0397456532587004	0.0288244550348961	-0.0575137873483232	-0.0540554595747883	-0.0610092429878159	-0.00206649519161493	0.0425435084778239	0.101593421068147	-0.0618319899224927	-0.0314509926186219	0.0980808893540886	-0.0100878926733937	0.0310298354726181	0.00577160703213562	-0.0221365357917791	-0.0583593232747267
Ag18_2_Linoleico	-0.0049943177559577	0.0606475590599118	-0.163891308643113	-0.052215088298797	-0.00316081843670892	-0.113732402404679	-0.0709523794482411	-0.10355092067378	-0.0737055226259037	-0.144459483531134	-0.0443204766196151	0.0257252504247137	-0.117125852665843	-0.00970628976498157	0.00886228404968324	-0.109358622948223	-0.0601753288077656	-0.0717013184324687	-0.117458082083316	0.00535375484312773	-0.10469117146967	-0.0517514777318922	-0.0351050280863026	0.177429540214807	-0.000440350372159978	0.170569937515993	-0.0303996259469486	0.0258573070881307	0.00131852394865686	0.161596110657119	0.0523770753156748	-0.01296424810306	0.0290520252222528	0.00142307056137119	-0.0664202595526567	-0.120122115295189	-0.0964862151611993	-0.056042859147432	-0.0378929290721969	-0.0100517175122911	0.0879555726813423	-0.0696980610420343	-0.0846297519659403	0.0428543846481663	-0.0124572426273421	0.0205402477474669	-0.0411454083968682	-0.0142961565706818	-0.110426368457819
Ag18_3_Linolenico	0.0157905922528727	0.0723359024593487	-0.100885633903593	-0.058517929363533	-0.0182711053339344	-0.0418606200976339	-0.0223268224998187	-0.0541115670475924	-0.127882867389418	-0.130418120861025	-0.111588652949888	-0.013990296415518	-0.13324832576085	0.000672227758417999	-0.0336898334335063	-0.10621335035778	-0.0821700458222552	-0.0357922852535618	-0.0842978557489445	-0.00261093005923761	-0.097647405783492	-0.068979468780877	0.0399600156460502	0.198617357251488	0.0668705720726366	0.210403332046424	0.00786810735434855	0.0319042267347679	0.0466477502628776	0.191250323680588	0.0510474014475247	-0.00343168160495269	-0.038686523208387	0.0395302177538953	-0.0419505687375683	-0.116245299544182	-0.0418248581852337	-0.0500642265370333	-0.0250121132406705	0.0193269576081244	0.0968810795455202	-0.0794752737313074	-0.0858591477241486	0.0366724741519294	-0.010520171886954	0.0362633422571255	-0.0331873850811376	0.0279537400916706	-0.155769394798412
Ag20_4_Araquid_nico	0.0619669904602913	0.124674180259297	-0.0652494755213082	-0.0504433923528663	-0.0231639537316971	-0.0181467952739421	-0.0284939676818744	-0.00173750567249591	-0.104976780615093	-0.0358463774664592	-0.0993835587642569	-0.0535505919697991	-0.0734819438996126	0.00235775754672023	-0.0424083812259753	0.00318862994786124	-0.0479788115819142	-0.0586305828618382	-0.0280728690544222	0.0546712565445189	-0.0819877674199717	-0.0736133178780006	0.0920471041470831	0.0249682686536478	0.108910434601386	0.0997604357399604	0.0805244307433376	0.00112295605855712	0.15166229814965	0.136122325613394	0.120207032423649	0.00293518179539138	0.0492282406856059	0.0446648296852709	0.0330222311740674	0.00593021388283246	0.0384431483891787	0.024755656179068	0.0105136885319566	0.0866645830150263	0.0904164473618545	0.0146519294178518	-0.0204223892085689	0.127527511800909	-0.0444542881587317	-0.0341160952513545	0.0303360572664203	-0.000533298097658567	0.00611910605801383
Ag20_5_EPA	0.0392612860207726	0.0451333319786726	0.0980313470864642	-0.00205863540414329	-0.0231929617356037	0.195530259625591	0.180793952899965	0.188675003572846	-0.0374844492435627	-0.030890707361762	-0.0818733141912175	0.0377733151307621	0.0251847354684935	0.105679061313188	0.0542785563596054	0.0250135153771239	0.00824061831072996	0.0189365569466368	-0.0148231401693163	-0.0263153661718592	-0.0113758041387946	-0.0157806050933821	0.119364525773675	-0.0529906501001456	0.226114205121017	0.0649049146920733	-0.00289657896606982	-0.189593313528927	0.117412342285401	-0.034513302246409	0.217966732229095	0.0430798769785924	0.100186568859184	0.000751352214007785	0.0718435930608806	0.0080389004397617	0.20505535394274	0.0896212448579299	-0.0181750201501363	0.0397634952842834	0.0299238653717083	0.0563586912940917	0.0736287127205074	0.0726670095019157	0.0259494523792851	-0.0542265380738142	0.0499047520879838	-0.0409449452424886	0.152951688608272
Ag22_6_DHA	0.0451387169274962	0.0633164123763088	0.0938394862765174	0.0131824732776539	-0.0273069337702586	0.203004685150312	0.191652750953662	0.195019969079517	-0.07291493321055	-0.0731416093850774	-0.0982209701777345	0.018442128115378	-0.011197367055967	0.0685744137475401	0.0237601172293965	0.0134213524011921	-0.0301919830520481	-0.019855899121393	-0.0448887018351115	-0.0459236938666917	-0.0261664506069011	-0.0472935105992483	0.10686053223884	-0.0564254948530352	0.236826905259123	0.0575964853348964	-0.0146273065770483	-0.186746604321329	0.13762370213397	-0.0388771622703143	0.207934739852422	0.027333537990389	0.082998346754984	0.00829144870368133	0.0758526955112148	-0.0160426879907378	0.168746350116807	0.085622884364737	-0.0101447500301872	0.0392218212701697	0.0233506662934102	0.0591900363534038	0.0523199119991517	0.0865768516161453	0.0148068060067713	-0.0813846274719235	0.00899158303846311	-0.0461909483928441	0.127126612635929
FIBI	0.101666847034702	0.102657738874193	-0.0966594335716884	0.00238564750098272	0.0380695226875119	-0.025159446375447	0.0054092246111297	-0.00326210005531701	-0.056602766008715	-0.014497985368815	0.00795423766768293	-0.0433300507773837	-0.11453833306553	-0.0126953918992289	-0.0445157135752358	-0.1451626477108	-0.0370193645139985	-0.0795205657418661	-0.0344865304617655	-0.0547203320083135	0.0672476241080456	-0.0557475472279906	0.10420666734662	0.142152390187201	0.1464158297246	0.103424784075262	0.0829124750672256	0.0271962479047989	0.078300453733482	0.0959982934575632	-0.0504041615817998	0.0752126417897482	0.0846080459324482	0.0882929085316005	0.00323942533465387	0.0121324647932225	-0.0288480283926654	-0.048071151129539	-0.0175595008297927	0.0452368932058567	0.091528796244752	-0.0347375065617377	-0.0271991968763563	0.0376987594673848	0.025781316974492	0.0561108939302306	0.0238692171638543	-0.0380294285709301	-0.078539432104065
YODO	0.0925076159151061	0.0577025868985924	-0.0984434544053953	-0.0502406609551991	0.0148466340341164	0.0253731934582358	0.0366642113058517	0.0436261617247127	-0.15677704581988	-0.129891477547398	-0.113851005687035	-0.0887926329015354	-0.104223662030245	-0.0806370229924933	-0.0774166744536087	-0.167410600368437	-0.157975727055018	-0.121169391407498	-0.0381290565775577	-0.0346835411374946	-0.0306210866083882	-0.13289561095573	0.0724641750487505	0.104084695934497	0.049454387927502	0.118079561312782	0.0309574749612311	0.00724200681038504	0.0584006732324985	0.125788515235176	0.0169143479663848	0.0548943211044379	0.0454138953763226	0.0340093933547409	-0.000988365494637106	-0.0738619418583456	-0.00951002373183201	0.00439576128022669	0.0210638083593689	0.0608035790952078	0.0386584215864518	0.041103609442216	-0.00710535687652617	0.103166304350221	0.0938913639133296	0.021589069868687	-0.0418465288809664	0.0641075888770062	-0.0499230710002222
YODADA	0.0805488594664041	0.0862766849455979	-0.174005448922226	-0.0787484799045868	-0.00482417404465323	-0.0498542469533872	-0.0392616269339849	-0.0221718313899207	-0.175776759844655	-0.119431442200833	-0.140304094918207	-0.12077540483186	-0.102420414781749	-0.098225333521893	-0.111338443447053	-0.18864333062633	-0.176345634379166	-0.153883501026585	-0.0946007973258343	-0.0299477936436078	-0.00700626049551373	-0.144296284334319	0.0215370051579765	0.0455136346709288	-0.00514836289847222	0.0484415130973018	-0.0202198081719464	-0.0927127325995966	-0.0163061896457747	0.0375576545784864	0.00149087466085566	-0.00840640640461439	0.0679823897874015	0.0279110422581178	-0.0275848926190765	-0.0297127022768562	-0.0300719158269675	-0.0224427282570537	0.000913502203380598	0.0329688780477701	0.055366466095916	0.0416273116341808	0.00579219356747874	0.131230455316652	0.089506697137238	0.0363962521129292	-0.00527123605207904	0.0511802076244634	-0.0308920311783595
FIBS	0.122280263361936	0.174392305927133	-0.0995275176296383	0.0129283931787576	0.0895206794674202	-0.0260233185704151	-0.00940300981641063	0.00991277403902267	-0.00743668723336315	0.0729573279217112	0.00906073739958221	-0.159887095991402	-0.0842500992314317	-0.150738306595815	-0.160318036015317	-0.0964588466317275	-0.110830769555698	-0.181393468816733	-0.0115670224373665	-0.0384372492380204	0.153927376180794	-0.114290071884783	0.163925594293466	0.153869192130525	0.201255524211465	0.149866162778778	0.125723653979186	0.045703434185773	0.0927818443203882	0.095638970876739	-0.0338098330178028	0.0614720421092987	0.09404160213773	0.110038946387423	0.0165216148996095	0.0536569940014924	0.00301121630503373	-0.0357524337363972	-0.0493512111311558	0.0339864744305223	0.0449192026698675	0.0412923063953842	0.0174998089836237	0.0346870637339995	-0.0148578580535592	0.112378808770025	0.0056987864694665	-0.00342298853964679	-0.0651631790935027
TRANS	-0.0681204564077176	0.00226823829813902	-0.168893559472251	-0.132541815196452	0.0181748334691994	-0.0644292582104766	-0.0510123423474353	-0.0830396986465276	-0.0327169730825787	-0.0874901450531172	-0.0465404629229154	0.00154632486054137	-0.030703527026841	-0.0460649951996101	0.0305520836289712	-0.16559871641716	-0.19009321160437	-0.103958576183735	-0.0651416845993972	-0.013157825432066	-0.0518740571657479	0.00118733722650639	0.0180180672435528	0.0855773815579202	0.0921734101427604	0.00205838107432496	0.0513548523839675	-0.0374000123387825	0.0868886246006027	0.0470208429434415	-0.0239524339806703	0.0225908156266656	-0.0410433176446369	0.0767578477736037	-0.0397513553447836	-0.0141678244585363	-0.0533198480610389	-0.0209330364351781	-0.0184849143789143	0.0566255341623742	0.199049967260782	-0.0999722002544212	-0.0576830855535941	0.0117557790969439	0.0107399102072349	0.016687863088188	-0.0168133116377192	0.0586757730885067	-0.0874864626112499
A_CAR	0.0545172978152655	0.0631574588732062	-0.0654676163964201	0.0134322122992713	0.0214658430215939	-0.0180400369503084	0.00794071457066944	-0.00957982797677699	-0.0333120841768146	-0.0305605682808447	-0.0432433576916476	-0.0633025827419957	-0.0353204676256379	-0.09211306375683	-0.0659737101978019	-0.0131422380598535	-0.0534435579266065	-0.0770590730152565	-0.00676570725576838	-0.0445768644063883	0.113403928287876	0.037046483329778	0.00466740213265928	0.231131331774528	-0.0527465929808419	0.275713377564986	0.0290954704372488	0.205214029560768	-0.0733580766384582	0.237554996650659	0.0573900305840751	0.0603561234080216	0.0467954497731054	0.0167517428711135	0.000676029836711571	-0.0437831101365771	0.0602387720992222	-0.119071307737651	-0.0390006586349316	0.0469710073218506	0.0109435070916562	0.0614198814997438	0.0182426759670037	0.105245411698264	0.0395120035941697	0.0193569660090317	0.00716773382242537	-0.0765176857658823	-0.0726956813330293
B_CAR	0.111050555852728	0.109216541154686	-0.0508444431134548	0.0386158374714342	0.0524135648802574	0.00972386070703378	0.0185163566161545	0.020459043889437	-0.0509881742716241	-0.0114917899806014	-0.0435707438121108	-0.112269335800583	-0.0536667266915946	-0.114205850866991	-0.0919327436910994	-0.020790351643185	-0.0580014407418114	-0.140792151040727	0.00671017831571264	-0.0471317757207437	0.0652137818721545	-0.0213438826834546	0.0595273361674819	0.276637687956265	0.0284363880839667	0.310251664926649	0.0850394686998685	0.257162037009413	0.0146544126950526	0.271532543717052	0.0282429486085682	0.0678409856913169	0.0374180956751846	0.0191063996620274	0.0246390560478566	-0.0937286020250205	0.0240963120783227	-0.138888454228703	-0.0776197691947898	0.0511798710418231	-0.00906547826154398	0.0288677461824247	-0.0114043544699822	0.103349608209739	0.0258541668418422	-0.0110465596750329	0.017449489804588	-0.0943074399303597	-0.087820457239314
CRYPTO	0.130477392009685	0.157089767596082	-0.172268484624915	0.0182045731520528	0.040148806334541	-0.135676807405576	-0.129743357371466	-0.108639774898497	-0.0394902930850459	0.0573300970172524	-0.0232977892361043	-0.122633266853322	-0.03939451135605	-0.135863552155425	-0.116439441111629	0.0133673554462609	-0.116768995710421	-0.210921320222465	-0.0238935671121387	-0.136161846621855	0.135578390646395	-0.10890995910551	-0.00867568498726284	0.144539109056367	0.063463498486186	0.141462215032361	0.000585783687481395	0.0482460677368039	-0.0239318487795996	0.0924647154893783	-0.0656276948620577	0.0222827435951646	0.0275233698515933	0.0471119479958692	-0.0551962536739007	-0.0133579426003872	-0.0344715050533793	-0.118170356624951	-0.134271148902789	0.0255179291300329	-0.0242121369535871	0.0211398884690488	-0.0189887261836496	0.0903667426739378	0.0133515717879963	0.0780162469918201	0.0176470092826791	-0.0280526819629496	-0.0568720619048224
LUT_ZE	0.0983436019027474	0.1241910752087	0.0315728099919556	0.0704149034426434	0.0573342468565749	0.0615536182702375	0.0652462696355976	0.0764417300339205	-0.0396986962199457	0.0397050208449884	-0.00454540186298732	-0.083983806545152	-0.0650261710913976	-0.0467604377138531	-0.0335146825625155	-0.0183543780128016	0.0209456772674079	-0.0569964826750931	-0.00689871868242787	0.00959962944175836	0.0063292215066362	-0.0353146723820379	0.175464796936178	0.212313988390733	0.121151345281241	0.203592286067047	0.148416186682545	0.187783677191447	0.0810963781452041	0.14179477950143	0.0408214668908336	0.0169897345029299	0.0243058263535746	0.00353735584156074	0.0309766169639753	-0.054286291033499	0.00712849382870674	-0.0167847522330312	-0.0151316003722432	0.0927831700509104	-0.0256072408272962	0.0665797894262531	0.0596517826135011	0.0208513094705616	-0.0693382274272025	-0.0518071097192079	-0.00598894038624324	-0.0310641212574243	-0.0619274039763824
LYCO	0.105012598177222	0.152967944985145	-0.115092351892369	-0.0522608494975055	0.0259196712060446	-0.0904529401906981	-0.105363015863643	-0.0566852266538334	0.0396669911633351	-0.0170505618326337	0.0423758032240255	-0.0910709079689039	-0.00292081270715642	-0.0520624869537186	-0.0793636629648863	-0.0170809809403592	-0.0829906258232417	-0.135513887318718	0.0529509493556135	-0.0971502749134264	-0.0046002058146805	-0.0339640771554391	-0.0239038441543341	0.0449547892291211	-0.00613063926242612	0.0121384545536692	0.0302382025097949	0.0618823338515094	0.0344966323672475	0.0323034718090818	-0.107636989419535	0.0284014580353319	-0.0328687290434234	-0.0590980799268622	0.0184774162102863	-0.0878392920391	-0.0993832116562546	-0.113670615797581	-0.0721474688313459	-0.0464201183615795	0.0126770881853583	-0.109359953380989	-0.101213948395482	0.0372706387462966	0.0495162954361883	0.0232479477947718	0.0495963862133001	0.0095938357834398	-0.0580039876799585
SugarA	-0.00657906616426897	-0.00589308829587018	-0.238581029859622	-0.0559933830195933	0.0145264540131932	-0.208564723780393	-0.219642045204146	-0.183328005406101	-0.118725104819382	-0.109899213244829	-0.0982145794677424	-0.0753158360402757	-0.0539704470545973	-0.0833794053993285	-0.0359155931219867	-0.0938870833911871	-0.142628225866034	-0.11465006024629	-0.0734391150834768	-0.114132237675014	-0.0262744091197678	-0.0506195642951556	-0.146882087958167	-0.0709337319938431	-0.0836372725777109	-0.127670464968466	-0.101538942053374	-0.105605841897176	-0.0370872264356247	-0.0507626374942451	-0.157064102541524	-0.0206687553575225	-0.0777234920490121	0.0695504598422911	-0.106824263793437	0.0174527285501364	-0.171259914321854	-0.0913152786335845	-0.125332357543958	0.0064322439995731	-0.0149473506194976	-0.0576987701530173	-0.0693827868494872	0.0767667954375774	0.0148151287871492	-0.0329388642263175	-0.0387718688609379	-0.0191830895723461	-0.102393219427173
AHEI	0.177872613298151	0.146478250746849	-0.00301700662005435	0.0806371380922796	0.0426883865260875	0.0443917723994348	0.0625852829890687	0.0741756124222637	0.00726901915899425	0.036841414421932	0.0571203698384227	-0.0450126751585787	0.0145398794106528	0.0156674706610779	-0.0673439032849803	0.0995536405634125	0.089599635461958	-0.0426627150273795	0.0141341159524773	-0.0324999631764157	0.117971526899953	-0.02190839444964	0.0385658141854816	0.13332275327348	0.0213099268627656	0.177653448484117	-0.0245431015236286	0.0626037122432016	-0.063865704500811	0.0626465113529299	0.0256144864548033	0.040983110350616	0.0872137097235492	-0.0377744925095549	0.0365839914547993	-0.143135267111429	0.0298305720653556	-0.0359573658413596	-0.0192396833454268	-0.0158739946826983	-0.0845801812102363	0.108290708822563	0.0267674275087786	0.0179637212981468	-0.00406657217971566	0.010734799246492	0.00290582801275512	-0.128489405668677	-0.038382903218482
w32_CALS	0.0222493630230069	-0.0286476559350387	-0.153595969232447	-0.0274329143560199	-0.0381187520423087	-0.0749011759507297	-0.0546279192980989	-0.0710652738445723	-0.129472943681654	-0.162894557625405	-0.124639839224983	-0.123307790862632	-0.156896898071633	-0.0736613014117414	-0.15484069901358	-0.216887117753487	-0.158038703906942	-0.132928587764909	-0.126143080682659	-0.120429963670221	-0.0260826580866861	-0.0986411703039015	-0.284116099720478	-0.123021737660036	-0.0691685218499106	-0.125766224615881	-0.246964216227819	-0.241367108181444	-0.10818517389197	-0.145802555218425	-0.0805340718364856	-0.00702065559784732	0.0813825870499359	0.077871429038281	-0.0569566913333686	-0.0713860707174547	-0.081555230694169	-0.105153107738588	-0.0545272864053074	0.00140372019414259	0.0546944874387223	-0.0395615784780466	-0.0208905226613967	0.0964697801683247	0.00472842066276573	0.0471136436498852	-0.113978555250686	-0.0476682953940696	-0.120665159282182
w32_PROT	0.0661398690518944	0.00918598762066571	-0.0170539327031035	0.0509781747337217	0.00781592686730023	-0.000365918220736269	-0.00351731112016243	0.00375515809363881	-0.0896959931655837	-0.110837518494216	-0.0362820289819732	-0.0839768208667988	-0.0840073631565587	-0.0685327868855235	-0.11425122693429	-0.124786446588918	-0.120661604007819	-0.1073262171417	-0.01905255692216	-0.0851871024949671	0.00713118735288759	-0.111236472055778	-0.131997599297837	-0.179221218906796	0.0401329016284856	-0.0743544906289311	-0.116230695231495	-0.208713649637661	0.0545475589590931	-0.0884589198705819	0.0520383929573613	0.0249974759908617	0.0548227969929825	0.0285301469605039	0.0179804017194963	-0.0718305150204651	-0.0215007787793887	-0.0482435151905898	-0.029134895807115	0.0479417335930366	0.0405876983306298	-0.00990839620870982	0.0147705392685226	0.114101875414916	-0.0304250263277526	0.0339698896765772	-0.0577313069976179	-0.0148605505528294	-0.0483419969024082
w32_CARB	0.0699698782879603	-0.00346531160215576	-0.246677935641553	-0.0487143714703921	-0.0306714293414906	-0.168622204632647	-0.120798626018293	-0.131482913544263	-0.0851632006891535	-0.124629277165558	-0.109647367480925	-0.113361455160231	-0.113867444120432	-0.0971311326373106	-0.137011789595147	-0.225791771478314	-0.174493145866117	-0.16432986588581	-0.125790083751875	-0.131120828568133	-0.0164115147455458	-0.0848741086699863	-0.328494979617348	-0.113502721838224	-0.134703953779912	-0.164633913491222	-0.255666240422616	-0.197300069028573	-0.165568429654235	-0.157813685433425	-0.173373509527578	0.0155408574649585	0.0494615612071056	0.0247016752991013	-0.0989908667210243	-0.0733946138635207	-0.141209726229312	-0.116394715300657	-0.054741960977288	0.00377755429345461	0.0338443002000835	-0.0559931268401718	-0.0148494065925267	0.0272052199718411	4.07986813739439e-05	0.0229481505763585	-0.137139360696094	-0.0461529914715395	-0.173709993671482
w32_FAT_T	-0.0514057706165042	-0.0656552200761068	-0.0544220662055117	-0.0259386968492268	-0.0528438314151176	0.0240217026828378	0.0142806747786834	-0.00675430211369692	-0.155193326512163	-0.170657081743178	-0.143801847745025	-0.120143116999324	-0.19007358769665	-0.0348099435817212	-0.150766854845366	-0.183016698380812	-0.111041026753244	-0.0709330172943066	-0.13256105267396	-0.0898457945979315	-0.0470284353491477	-0.0879431722131035	-0.199859293163469	-0.0937247970622496	-0.01481959255667	-0.0860108074507849	-0.203806405769975	-0.23880086898851	-0.0721635983440745	-0.127404871327807	-0.0057892919900128	-0.0372442263153582	0.102733848678656	0.131799736576718	-0.0180350408182188	-0.0325844841473605	-0.0190214506743065	-0.0843402741538505	-0.0504218830196459	-0.020747122823403	0.0702831204083446	-0.0207414936670226	-0.028530507674195	0.133801661810664	0.0327982206626473	0.070765446018428	-0.0629359492788706	-0.0400018614687318	-0.0380672107681952
w32_FAT_S	-0.0341640225926428	-0.0713938340109489	-0.0724931521461315	-0.00706785843313386	-0.0457898251404832	-0.0153077245559888	-0.00596503811215519	-0.0288545443266201	-0.154670565026126	-0.169692162882859	-0.133311650326591	-0.133731593131909	-0.15685379456362	-0.0438985205154289	-0.143537709742873	-0.153086009999552	-0.104526514262487	-0.0864322467847419	-0.125359660301863	-0.123982076316106	-0.063104096484278	-0.062258524811256	-0.276441808424358	-0.200870741284226	-0.10003070528713	-0.167196329879399	-0.222482966704219	-0.263106014804655	-0.0818803435383398	-0.139541672231844	-0.0615645717049384	0.0144147536389133	0.0895875937409456	0.0907750388429158	-0.021929683649552	-0.0393800366850661	-0.0567148883916778	-0.0644613262426043	-0.0567833582497542	-0.00456782872752131	0.0462985155127577	-0.0347747927362823	-0.0246716608061185	0.131958034882317	0.037087753589337	0.052902956005919	-0.0533630491048317	-0.0141294561060334	-0.0670134233144833
w32_FAT_M	-0.0726388931874182	-0.0693361852690741	-0.00804821136951685	-0.0377045224938494	-0.0613542568183168	0.0738896478946714	0.0433447146413352	0.0239390065405303	-0.14494880213886	-0.134948484289428	-0.134967833634696	-0.0952103137377425	-0.176293644674024	-0.0166852850397152	-0.135619666185782	-0.155194612787838	-0.073794448535133	-0.0401689937405963	-0.113037304795247	-0.0591702197005337	-0.00826567248492825	-0.0842601277168128	-0.123437381373324	-0.0266093614866857	0.0443646152679016	-0.0374861488844472	-0.154119841404123	-0.188586584531075	-0.0436640442845839	-0.101231297797416	0.03203366736745	-0.0665846893163653	0.113189797674708	0.155660799388813	0.00229989740877999	-0.0083632035262814	0.0266683619793547	-0.0749284086627368	-0.0273074420421688	-0.0295008790117022	0.0785813493876381	-0.00483323146417969	-0.0332567489229649	0.134466246632912	0.0285330331314851	0.0795940750918837	-0.0513305267940187	-0.04485443981818	0.00541012233873554
w32_FAT_P	-0.00895219141551324	-0.0163118443153992	-0.108011586206385	-0.0135755761934985	-0.015126418588304	-0.0240248625815635	-0.0178619590546672	-0.0274867252235561	-0.0982892586662165	-0.186794432680739	-0.113636495399379	-0.095803919594673	-0.203836293775491	-0.0417387198741828	-0.122050476244515	-0.22313801987009	-0.172732217968784	-0.0740164276842821	-0.134545500486879	-0.0390444905417461	-0.0964595184432596	-0.10420200578318	-0.135794041416316	-0.00583557267935849	-0.000685759978977706	-0.0183466655717259	-0.196260765954153	-0.216348475880543	-0.109577857208742	-0.126076726360335	0.0141581260397653	-0.0480410186345679	0.0344948956294095	0.0849459731267672	-0.0436129249267443	-0.065696794054716	-0.0624290551746423	-0.0966717411120436	-0.0671583964564894	-0.0265030705443759	0.0692957807280614	-0.0162295633016714	-0.00473621240670459	0.0559655964529817	0.0288681736870531	0.0526282731687045	-0.0708637032288493	-0.0589579385685915	-0.0740760249375437
w32_OMEGA3	0.035284396836387	-0.0116540195444704	-0.000447793420810674	-0.00840363574591748	-0.00401583079413121	0.0784902931019258	0.0603307997913869	0.0706974691431668	-0.176243117410011	-0.183252850058044	-0.124328501533523	-0.0586907038730731	-0.199481884159426	-0.00495014306555572	-0.0969066931478068	-0.20155050957729	-0.139239558429834	-0.0753568368193438	-0.100485348487795	-0.0644165119877541	-0.0760101965170657	-0.117141863395602	-0.0897128708852727	-0.04601565592124	0.0882901608247288	0.0248184833849489	-0.18074006832039	-0.235906047027113	0.000307840997449114	-0.0833024405405533	0.142314926640463	-0.040328999294383	0.0469283760048491	0.0466007738334039	-0.0139514026102351	-0.0835220663415372	0.0413770738423359	-0.026467725042514	-0.048764247476323	-0.0343245838216457	0.0543288756774055	0.00238718426448793	0.00459970897745354	0.12660127513733	0.0362748457186445	0.0319287106167198	-0.0770280947942518	-0.0717676446483888	0.0264707945044297
w32_OMEGA6	-0.0146020031385085	-0.0168866767846111	-0.119478077350757	-0.0137663764694883	-0.0158989527270421	-0.0375706767064533	-0.0282799449563011	-0.0399040114594321	-0.0848903366227	-0.180868073101099	-0.109323879889849	-0.0991202909514601	-0.197977017855056	-0.0461999338893335	-0.12198858830566	-0.21793749724593	-0.171826807679251	-0.071942104293138	-0.135876303878336	-0.0353822958966229	-0.0959875411887269	-0.0998647318106841	-0.139251389270709	-0.0016356120965078	-0.0135227309999368	-0.025816952371214	-0.192719363071063	-0.207571858402545	-0.121025960587131	-0.128814699035678	-0.0042916470760626	-0.0471757012381075	0.0315319449112965	0.0877213777670186	-0.0474036148843247	-0.0600936934221118	-0.0758023559839881	-0.102051643303968	-0.0674139834996852	-0.0245762181742166	0.0695993740148887	-0.0185843262964535	-0.00641614936610321	0.0437810858094417	0.028157175227743	0.0542771623429126	-0.0668790333532488	-0.0540337725412449	-0.0849661676031138
w32_CHOL	0.0372068489792042	0.0150278927779303	-0.10136111103184	-0.0136257025004564	-0.0209005942484064	-0.0635548223673285	-0.0303732189626232	-0.0433824038394836	-0.166920683947707	-0.19077643824571	-0.131010240210808	-0.126078804246507	-0.153291897023087	-0.106174612965468	-0.184363018581626	-0.0865081948752629	-0.116392314082273	-0.119903547101864	-0.142910821825081	-0.0508937424204974	-0.108801949858171	-0.108135240926246	-0.205821814476876	-0.118483916542167	0.00621186326846464	-0.00737472401929882	-0.172633644830441	-0.150304724075977	0.0422021841957405	-0.0048941148964233	0.0315395590113627	0.00905892024206073	0.0218340948066256	-0.00893146947777301	-0.00134904425423502	-0.13872309760207	0.0242078211417329	-0.0586164624852227	-0.0758259607298757	0.00297679170648084	-0.0125961965516346	-0.0720242338947702	-0.0220840665945214	0.0935951493079581	-0.00313393643334973	-0.0141622359616042	-0.112701454219206	-0.0356458251413452	-0.0714602480864034
w32_FIBER	0.120629381075449	0.00187158784018386	-0.0868953831797204	0.0524112846474866	-0.00133821734368052	-0.00363455559794769	0.000233930330855045	0.00714787865962684	-0.0374945042610183	-0.0545837060189207	-0.0657282262942675	-0.0764055225717824	-0.0760962875593393	-0.0726285577010486	-0.123770461689613	-0.166645789036367	-0.107192033463563	-0.124517573851408	-0.0461000658679193	-0.0852880556743056	0.0161258588397789	-0.118942458305049	-0.135221907821667	-0.106443121364336	-0.0402434168105335	-0.0938277861289913	-0.135960656759322	-0.159589619930846	-0.121943834087438	-0.147786253641158	-0.0770372274521147	0.0196748083016176	0.0638921730541331	-0.000884308165636304	0.00621874266670741	-0.0514316488194554	-0.0915439549420335	-0.0904248218440302	-0.033751691843199	0.0508264727600405	0.0158717982143398	-0.0388160737	0.0513779828329672	0.0227808604100741	0.0073321498288836	0.0491967590366613	-0.0544632442279409	-0.0223638329270343	-0.106847603112644
w32_VITA	0.0309616744491904	0.0643716240602839	-0.0985312697190358	-0.0246906731321198	0.0419386235374579	-0.0699620240840104	-0.0814250538353893	-0.0624383855540106	-0.148972978831979	-0.111135632817287	-0.141539909466871	-0.138063289632289	-0.146846476362747	-0.149607184086649	-0.166906050654534	-0.087624399502942	-0.132735516515124	-0.166191294244511	-0.12011773302855	-0.119683025682414	-0.099105446411296	-0.184447022802949	0.0427081817626909	0.0122874332093588	0.00120404277518294	0.0254922395936455	0.141126924695023	0.134920752800178	0.114416721658187	0.15111528120888	0.0357427249213332	0.0319554818647705	0.0102321805432258	-0.0147225704576349	-0.00588978807991622	-0.011000574303419	-0.0372441225017098	-0.146915226152897	-0.109689302933591	0.0263812499617267	-0.0218145032559873	-0.0597625563439928	0.00888989435290099	0.0721982399595898	0.0376749975233703	0.0360056219759457	-0.0146586256055278	-0.00433416902101344	0.0684798016936754
w32_RETINOL	-0.000942458944309967	0.0367653811612873	-0.0525908035756757	-0.00255660523999822	0.0544388088801741	-0.0580825093669032	-0.0678390064682875	-0.0422851071683995	-0.0640749740125418	-0.0773915050813908	-0.0695068967617699	-0.0785679049432858	-0.0186920408906727	-0.121972248375336	-0.0575214372798703	0.042698839898906	-0.123511248514923	-0.0861836924211792	-0.0216712013079878	-0.0720748540948084	-0.0692713082810478	-0.0850969533969774	0.0477316614932661	-0.0929538333896524	-0.0227252474107929	-0.0921964740164632	0.0993526332265409	0.00955774341165746	0.0993882305391913	0.01289700628601	0.00684235586056314	-0.0121271856914838	-0.10429422177522	-0.0838027829273337	0.00586184510924211	-0.065081382848154	-0.096233891438621	-0.0777178597552828	-0.0492990735627847	0.0482482733401995	-0.0577836319932721	-0.0261800653730402	0.0467248654878367	0.0330668577334922	-0.03512212187048	0.0204864829333013	-0.0169691349894863	0.0245602620687905	-0.0248412472613171
w32_CAROT	0.0547469497021806	0.0489113338671897	-0.0429429658009061	-0.000830303704997188	0.0174447797232117	-0.019724638795011	-0.0305855619258252	-0.0242172945424805	-0.113566390777613	-0.0564179421773063	-0.0895376350310942	-0.099599477897629	-0.13657162325509	-0.0778946138539776	-0.154947795728087	-0.150035661410985	-0.0716295036284441	-0.141407330391879	-0.0914891777415113	-0.0670605581502694	-0.0508308921621299	-0.170852116116363	0.0505774910986259	0.109182609837386	0.018610158700408	0.113658838385116	0.146659861049448	0.210317498803529	0.0820050583990842	0.204660009734606	0.042990282722101	0.0610285280367512	0.0847971690376879	0.0709078479596572	0.0195951649556178	0.00790422513396722	0.0291876676133931	-0.0995308585007935	-0.0710050310169148	0.0319662615862122	0.0185996696555878	-0.0227289377394264	-0.00047720623838557	0.0267185012903062	0.0734851439720782	0.050950828523613	-0.0071560116910784	-0.00765699047116732	0.086128399020772
w32_B6	0.0933317744289892	0.0689315416740289	-0.084714279898213	0.0311520004618847	0.00955331236639492	-0.0203457744267191	-0.0172829832917926	0.011261334416946	-0.0490880096625663	-0.0626828828299024	-0.0615724792859609	-0.110771269549528	-0.116996145938036	-0.104467384125345	-0.162796620725534	-0.127840118384298	-0.157164496190121	-0.136603693336015	-0.0406431399363449	-0.135965663366017	0.011245273975344	-0.137456759117979	-0.0150184012546357	-0.0266121625884998	0.0981462922631229	-0.0151997095181287	-0.0638481713999512	-0.118903584063347	-0.0146140858927472	-0.122117145951622	-0.0312276554762762	-0.0334075301826524	0.0217153841686372	-0.00628532257166827	-0.0261332496595718	-0.100783951431155	-0.046242820394112	-0.05684708717576	-0.0229684990509421	0.0521647504144439	-0.00742454164080009	0.00585183892087317	0.0663361967649243	0.0132749634327831	0.0204631772836694	0.0860749285317244	-0.0383047821740016	0.00334554358983486	-0.0843005301549016
w32_B12	0.00338481431829426	0.0209086788425816	-0.0430155327704104	-0.0274350964173178	0.0448049040127999	0.0272312664410828	-0.0243017631083607	0.0169196949829908	-0.108038088812249	-0.115105193671034	-0.107055858642826	-0.0646335120857697	-0.0772518576713288	-0.0974642602154156	-0.0816497552891947	-0.085226161578311	-0.172524236574237	-0.149759565368957	-0.0337087691059918	-0.121264386372297	-0.0938470081758455	-0.141134594401892	0.0511059392646528	-0.0913401801372826	0.187004861894823	0.0105492996893972	0.04100023717836	-0.106551401287728	0.213508835404196	0.0169263109516056	0.117959332029621	-0.0536708159091385	-0.0544824535323251	-0.0345640875204463	0.0266505372549014	-0.0161007012719366	0.0280788313396855	-0.0795157148577098	-0.079240773900837	0.00891909778973172	-0.0252940986850289	-0.0593333846534595	-0.00409441198515355	0.115091050182122	-0.0423495726096217	0.00385200022869598	-0.0372854761379152	-0.0306174818634676	0.0707673622014794
w32_FOLA	0.106896731172306	0.0281483000090282	-0.078396771896275	0.0215292679266879	0.00935521337489822	-0.00817828158316406	-0.0124967402583962	0.0153080361882136	-0.0746256160381213	-0.0962998397110611	-0.101163203116528	-0.101689380070673	-0.0960789518844489	-0.0965776131736829	-0.178538441143887	-0.151410020003836	-0.116094977382573	-0.151394665366997	-0.0499873426934518	-0.120973142284996	-0.0284280114812415	-0.124428501983627	-0.0603366096578174	0.00547802301010342	0.0207288646289316	0.0275179781252439	-0.0470333035586927	-0.0155807537161142	-0.0241375664647488	-0.00638163956102024	-0.0044953117938378	0.0421129731857881	0.02895157174762	-0.02925230484418	-0.00941840723213556	-0.133647933855158	-0.0720037814441871	-0.103975268644663	-0.0634000042600497	0.053843350903288	-0.018965723813332	-0.0505404329796601	0.0325307593499747	0.0117445992578525	0.0116825812813622	0.0410150292280942	-0.0645355304202732	-0.037802527783401	-0.0849356547323275
w32_VITC	0.140845766076486	0.0358443726731692	-0.10435597354037	-0.000988749913309812	0.0238080064336249	-0.0499690096785517	-0.0560488334040892	-0.0221039036167424	-0.0145291597367974	-0.0273577055478353	-0.0606371304642215	-0.0787005789667358	-0.0360149098485147	-0.101956096130917	-0.163545084623925	-0.10190881956635	-0.0676246508721963	-0.178350644050493	-0.0228884893203177	-0.092386401658342	-0.0133624323870251	-0.0625492054531036	-0.122774006744108	0.0082470591300816	0.0298005291684685	0.0465697538118939	-0.0395442513478693	0.0472846510933406	0.0161614457343495	0.0572920812615021	-0.0340305183907639	0.0291200113277414	-0.0211928020864943	-0.0335096652028371	-0.0132706012927757	-0.16238375714576	-0.109586378356667	-0.136332403598423	-0.0807151449890335	0.0504418162475805	-0.0324353788404503	-0.0643528168421373	0.0303981800961962	-0.0103879565305975	-0.0357355743827937	0.0141567149880324	-0.0468670428849134	-0.106380335962286	-0.120486670689519
w32_VITD	0.0723786242987161	0.00358900363750002	-0.182680027152319	-0.0458600937185511	0.0214504342490776	-0.0671847662762255	-0.0382211598010632	-0.0404760712782721	-0.204422804034837	-0.234201869171046	-0.163126128110343	-0.100564534208302	-0.123303298458107	-0.0825257871117029	-0.11331591396513	-0.214639486556972	-0.19061815163579	-0.10516239271059	-0.174115785721214	-0.132316206600293	-0.00498727240526191	-0.0849822146796611	-0.263460732267246	-0.224462973282518	-0.125656206053711	-0.161434677638843	-0.263190466693668	-0.283388879170551	-0.120309126092377	-0.1650905200204	-0.0548827311801129	0.0829297977965763	0.130446766190933	0.00409152593944713	0.0354898185007415	-0.0605667724180687	-0.0494150491355688	0.0229753558748413	0.0158684834283167	0.0315906538826804	0.0420787413644836	0.0441176178952192	-0.000863786829240038	0.116699629245568	0.0809379110758014	0.060658372546718	-0.0166970758458819	-0.0327997729073072	-0.100919759897127
w32_VITE	0.0499682046762657	0.00180789873086528	-0.0662539207615346	-0.00101114890383178	0.0154048102527613	0.0773586862132394	0.0625265521762541	0.0635897539591108	-0.104896095063054	-0.116187027917341	-0.111213290186434	-0.107426174867029	-0.18703217543429	-0.0724024031571529	-0.169048255715635	-0.188306165960226	-0.106550630577324	-0.0821371557465043	-0.11867692930727	-0.0154989182101742	-0.00655643928473749	-0.119766645883746	-0.0339818912245205	0.0077991963981385	0.0747637925516129	-0.00680460403757768	-0.109837191799533	-0.172874051483044	-0.0623305140607726	-0.123459071798783	0.0645316100340374	-0.0313039336448619	0.0938296289954361	0.0766568537934597	0.0451491314948147	-0.0577398292946312	-0.0419432653959358	-0.089862487697588	-0.050016748179406	0.0272766290033322	0.0556976464227659	0.00859031479829661	0.0432170585259336	0.0760433101438656	0.058767220902712	0.0640082308567087	-0.0532068110588089	-0.0621140723232622	-0.0156617543282023
w32_CALC	0.0758307273414752	-0.0192456462541004	-0.0272344745454827	0.04963526400209	0.04544298893342	-0.0155544213660562	-0.0168675407666229	0.0040594906464641	-0.0966417605676255	-0.124902160185082	-0.0525618881917195	-0.124444775844807	-0.04184786092858	-0.0832379429446172	-0.12186737380858	-0.0903663965225218	-0.111831985290288	-0.106336221535726	-0.0511875354549588	-0.0753575792698725	0.0528025924267954	-0.114899185990923	-0.164051070244229	-0.215435589314018	-0.0954860501933832	-0.189023321391617	-0.0848691822361233	-0.176005758592716	-0.0097240633424781	-0.107745398471641	-0.0289558272518389	0.106986075425664	0.0110641223058913	0.00837507113075453	0.046940260069117	-0.0938011860547363	-0.0918374407720718	-0.0409685523610477	-0.0216202621547376	0.100177420620651	0.0370001884886272	0.00342329673743869	0.054356472916102	0.0810711810066492	-0.0169530250291613	0.0569390618936302	-0.0207184456514329	0.0142123651636554	-0.0947580330127013
w32_IRON	0.0537553115566273	0.0350565903387583	-0.1019316442459	0.00998840496676332	-0.00592760777053449	-0.0103743590347331	-0.00294513299858115	0.0114894809661152	-0.0887570660887249	-0.140613517431004	-0.127395900751677	-0.088373346314301	-0.14420696591689	-0.105496139571993	-0.134680738993492	-0.189599164903916	-0.188249528263734	-0.152655003674224	-0.070318745163689	-0.135148582123757	-0.0495498652327551	-0.140131834860295	-0.0890798731707321	-0.0696066471777476	0.0713605975940144	-0.0657083586214842	-0.140764179301648	-0.193464480935402	-0.0271840151331836	-0.173881262207316	-0.0271712592126663	-0.067961385925545	-0.0184739746826042	-0.010775067690225	-0.0406695518070819	-0.0955292885682779	-0.0350976797563478	-0.0790701343592263	-0.0260229849977451	-0.00242865057824856	0.0231287896623665	-0.0387869695754022	0.0125055611762569	0.0393290195720654	-0.0343877003560286	0.0545429249578463	-0.0900252030341048	-0.0363243790332423	-0.0909892646579605
w32_MAGN	0.0623836768234546	0.0276246360207211	-0.0426128554776848	0.0285439385201948	0.0573574136030324	0.0475604446600203	0.0484585192746769	0.0550123850540458	-0.0791291226367819	-0.124257191616875	-0.0994995565978662	-0.142138678992632	-0.122809020083112	-0.106612257440493	-0.175573927964465	-0.149092788115026	-0.14808242930725	-0.136140712807686	-0.0828894313172273	-0.0770285429823719	0.0337911955971407	-0.15762375927753	-0.0471793402938149	0.0505290144519242	0.0791943913940092	0.0479002594367743	-0.0153420378882758	-0.015391546599447	0.0596890270882366	0.0333700067422608	0.0229566331043393	0.00545251415819036	0.0507311339291588	0.0342567799140401	0.0453821340303116	-0.103434742033306	-0.0774977934241664	-0.0701193768927	-0.0449758784511282	0.0720194870418668	0.0544715665363366	-0.00644213515992813	0.00960181343041606	0.0956265089016209	-0.0478873066626346	0.0131225071268636	-0.0892887628747702	-0.0338660474700123	-0.0646652273580127
w32_POTAS	0.108815314413843	0.035202977256756	-0.126165231085659	-0.0175902943258654	0.0248850468210959	-0.0526748494662381	-0.0442447103306107	-0.0250950422682078	-0.117968162643817	-0.124640935773282	-0.128640811238207	-0.154046033829939	-0.139111431908157	-0.115640377011643	-0.207509367493145	-0.216989002610645	-0.188897889835375	-0.207947210959712	-0.111448184452123	-0.12751811192888	-0.0162745545685036	-0.1798519334152	-0.168563416796695	-0.042081744873836	0.0294782882310191	0.00195471019973162	-0.0839265313627177	-0.0468054254465426	0.041537837263719	0.03707242578158	0.00477370129548324	0.0460419070891977	0.109990433538315	0.0468396163924956	0.0187730861016074	-0.106540561596598	-0.0665798791889138	-0.0800257029141896	-0.025190427438155	0.0620071762898185	0.0273252324965523	0.00442915579209163	0.0226615648650253	0.0840708779884126	0.012339828226391	0.0328733046869476	-0.0952052104965964	-0.0554402426273818	-0.056696786614627
w32_SOD	-0.0197720409957606	-0.0320344481001983	-0.00539379251541019	0.0357688069733247	-0.00425792756471962	0.0630551158556417	0.0612420635864997	0.0398367428317387	-0.0691723203094661	-0.139375249041274	-0.0836065980085397	-0.0372242745613919	-0.114686344339643	-0.0325326367791663	-0.0759618184394323	-0.139321426734251	-0.0876766566249764	-0.0762061205506999	-0.0210376326499986	-0.0518737067851061	-0.0277901019682767	-0.102677113192137	-0.0869985591225962	-0.0694202388815493	0.0625177251400482	-0.0348962454281163	-0.138628013159989	-0.194454673267163	0.00849622341642572	-0.116898314726665	0.0133929167080773	-0.053474723985632	-0.00394526469253951	0.0201155784967175	-0.00314567756209667	-0.0727589876548852	-0.0209261347250272	-0.0567277433352789	-0.0380713459004796	-0.012830883231981	0.0292887936663422	-0.0353632335099896	-0.0326398215894567	0.102076337359645	-0.0805390508477145	0.027996739548458	-0.065080865585681	-0.0472213816076245	-0.101367768241033
w32_ZINC	0.0587675254161057	0.0351876608091196	-0.120479626726399	-0.023335130723783	-0.0148577247402027	-0.0675146588675061	-0.0625493864477858	-0.0450681170994633	-0.114634231900099	-0.15061233251695	-0.129219917057983	-0.0947584412565649	-0.149559912158217	-0.089743887618772	-0.129418366312107	-0.189333682267405	-0.162076724934139	-0.178612591973459	-0.0852301212960885	-0.136082251034164	-0.0488949071801884	-0.155376422115999	-0.179982395893816	-0.0762233757239897	0.0747706075064366	-0.0272868479962709	-0.146808931668727	-0.136816363224835	0.0619772588161298	-0.0600124984905463	0.000133419001492436	-0.0433158877105995	0.0127188439642209	0.0407676284117347	-0.0206503033577541	-0.100625796182267	1.52975025501707e-06	-0.0839795994674125	-0.00936461002995242	-0.0201431744817432	0.0526625101045778	-0.0238713534450699	-0.0144549061022112	0.120512533005195	-0.061365128040844	0.0486410204460718	-0.0778612486948742	-0.0824776851490005	-0.0374608338601612
w32_CMLPX	0.0714171179710171	0.0181227208439887	-0.185554013870926	-0.00261508871947239	-0.0349876578784601	-0.157170806861238	-0.0994823095046218	-0.114524649285834	-0.0487302366242791	-0.102778102399592	-0.0918288673447983	-0.0605465180406361	-0.0954714086219402	-0.0518294976019974	-0.0402639696759978	-0.16373028633121	-0.137394476842384	-0.131502130782717	-0.115796186778703	-0.1338744816571	-0.0158071370640873	-0.103473841651602	-0.275806658147215	-0.112269718707567	-0.0790613455431752	-0.18424480102447	-0.256843130396278	-0.217909719289587	-0.152361277455484	-0.229964291292096	-0.171370221415524	-0.0232903040709519	0.0216664124876281	0.0134022219124531	-0.115509270391809	-0.0168253742806931	-0.0814920119658748	-0.0814584650879574	-0.0130268336191091	-0.000762771849903325	0.0795198275964095	-0.0703660707524223	-0.0511938029499156	0.0126665964694192	-0.0283671379248876	0.022674550152135	-0.0972151223150143	-0.00630309347161709	-0.159183877684274
w32_SUGAR	0.0566224633564449	-0.0116880705919769	-0.257283441056053	-0.0766669849648273	-0.0221693363814245	-0.170764263528393	-0.136383119615879	-0.143337852313792	-0.0944251673791174	-0.104729576787745	-0.101550892693446	-0.126249582563034	-0.0971532286302644	-0.10003234339389	-0.167865946579988	-0.191412930189771	-0.163779426351332	-0.152463799072192	-0.105894704454298	-0.110270658952434	0.00274134628126433	-0.0533548654320774	-0.322361789318773	-0.094591734438369	-0.165250210178388	-0.121238526286825	-0.220051680437157	-0.140713714980416	-0.148972047678237	-0.0703768360940308	-0.148743715656701	0.038247064607865	0.0670398654677063	0.0288981530543872	-0.0910456346446586	-0.0884622951433409	-0.146857523633611	-0.107334880847622	-0.0620620957699329	0.00698379800698271	0.00206726170470668	-0.0239921462839234	0.0110604662511328	0.0330878399257919	0.0253855094444754	0.0168614304313087	-0.150477048275761	-0.0615038120755008	-0.150915523574866
w32_ALCO	-0.0264846981354157	0.0113514787461981	-0.03591016716437	-0.0464475648910769	0.00425144695814122	0.0488299925547441	0.0588774140177059	0.0272427848116641	-0.0143389742698917	-0.0345153013806683	0.00905217028094254	0.122155499249477	0.00882552639364044	0.117144266288284	0.118347643027218	0.00226225434657026	0.0786646785226506	0.00746324207114311	-0.0256474164881383	-0.0444565842187919	-0.0812898722104093	0.108650600484714	-0.00754911785823719	0.339620696044822	-0.0460008550838209	0.378918664059129	-0.0126007471592435	0.261842007439614	-0.0496992879203432	0.353842164242853	0.0633355051674713	-0.0553798964363249	0.0134842251694392	-0.0486499230195123	-0.0531128193455482	-0.10002508929505	0.0445478828257559	-0.0384879337383686	0.00164509832244176	-0.0319318857475761	-0.0890452664709266	-0.0321222914221352	-0.0314051027298718	0.0399189000394168	-0.00989887640299815	-0.108325242772892	-0.0419995622625768	-0.0627141269520905	-0.0280058143591188
w32_CAFF	-0.03985790449531	-0.0346924008961829	0.0975947091218448	0.0304724989470436	-0.000721442391107339	0.142393690197685	0.152457377668499	0.116573335743849	0.123971854676915	-0.0174633839892726	-0.0193252314976589	0.0109128759804129	0.0979194862223732	0.00666717125943985	-0.0170490217083121	0.0782018674309687	0.0327264593502717	0.114199006242357	0.0213974886284595	0.092550880667213	-0.0112100506134149	0.0372785925203522	0.119680770796991	0.330917036098509	0.0795255135561795	0.342533682619221	0.11037172716117	0.270666416311283	0.0895267946345566	0.324706632727669	0.10420977824687	-0.0719731114386328	0.085268681805492	0.0705067397364635	0.0568362341200237	-0.0371998915354257	-0.0234154810581525	-0.00276104889867509	-0.00851754979581987	0.0405968044597995	0.0269169470498725	0.0142370859817897	-0.0544246601630118	0.0215429799952607	-0.0116433285317841	0.0478770794961977	-0.00765257217539695	0.0457811109274176	-0.0125499694325498
w32_H2O	0.101165928095168	-0.0149407770647959	-0.0966293057442934	-0.0259408869520092	-0.00631822374344285	-0.0843002308108536	-0.0882261130990954	-0.0524257131241354	-0.0479058843474142	-0.129674513439075	-0.132970918820229	-0.079092232493065	-0.00813586545315334	-0.0633805341342491	-0.114420667543946	-0.154861036031774	-0.205386682567534	-0.137565050178416	-0.0792648742432783	-0.079669867354784	0.0263316835907583	-0.127917049996608	-0.189963704412312	-0.0246879792691074	-0.0679980737635473	0.00101769538403887	-0.0891831495799216	-0.00795301488935466	-0.0179784496829997	0.0644304207011817	-0.025564709286437	0.106049935453367	0.0629744061810855	0.0267639097128258	-0.0066767533197536	-0.0706699366609437	-0.0671911985377636	-0.0911959145216708	0.033427659765196	0.0489846265431745	0.0811932971876942	-0.00355890281305947	0.0102416830714141	0.0642658121027302	0.00778550970596469	0.0369578932510439	-0.105085248665685	-0.0237235006339038	-0.0295423055355491
w32_Ag16_0_Palmitico	-0.0466932820603701	-0.073230596240519	-0.0572128808351221	-0.0120913206268774	-0.0556567338868896	0.0046249332264327	0.0038308477614864	-0.0192756771902166	-0.148939751848432	-0.165684308581706	-0.131551698104523	-0.120844690479817	-0.163289190276113	-0.0337517904825348	-0.140463456900681	-0.157774394525776	-0.101431657423725	-0.077670834774767	-0.114280255569926	-0.113799917335589	-0.0585145864766652	-0.0697041228954946	-0.245005247851096	-0.158863879302854	-0.0603182313177084	-0.128516079900343	-0.211087601992833	-0.248544431567839	-0.067460397828927	-0.125879594796117	-0.0380640883564915	-0.013371783493013	0.0903453316734404	0.109579440212695	-0.0211890557638775	-0.0354603643049742	-0.0378639533143348	-0.0719289157226106	-0.0533011696811162	-0.0168781748988988	0.0518809965506338	-0.0337371151666829	-0.0334144375024393	0.132587667842288	0.0274037707151457	0.0608396126842931	-0.0552218810140214	-0.0207012221114982	-0.057562566957643
w32_Ag18_0_Estearico	-0.0595516992488125	-0.0610012487520183	-0.0651881578158376	-0.0135287853856751	-0.0323573927957742	-0.0111269227176141	0.00197623227713727	-0.0317077483111767	-0.112599354016268	-0.164122104389181	-0.113748362061376	-0.104488030508304	-0.15381705198798	-0.0365219863544547	-0.109862810437923	-0.158835598191189	-0.108678595048157	-0.0811398155295885	-0.0902651683743815	-0.117815118496148	-0.0877380632525522	-0.0345064590403221	-0.238189594664401	-0.155819014430629	-0.090446336349465	-0.144509357111433	-0.173497841134782	-0.216026735488774	-0.0717423997138271	-0.115856333586565	-0.0801978358355721	-0.0301935618851597	0.0475338745187072	0.0844380504328776	-0.0149849230531972	-0.032893803443849	-0.0881106678449823	-0.0705850851942037	-0.0630664356457097	-0.0270852229445884	0.0132699506126536	-0.0499539330302859	-0.045680085907251	0.106813877986157	0.00796484937732936	0.0458699594565554	-0.0289626907499915	-0.00686915774224671	-0.0816906122591685
w32_Ag18_1_Oleico	-0.0737703521218331	-0.0687200988361604	-0.00855260388354161	-0.0404482790748651	-0.0614070628605796	0.0735468050454678	0.0420031889346529	0.0232179294641461	-0.145372294430469	-0.133898119866172	-0.136230494414847	-0.0950660560214821	-0.175630583514347	-0.0167659461749038	-0.136187776065108	-0.156429603578052	-0.073763866282956	-0.0391150069461686	-0.115401414643191	-0.0562071826331995	-0.00624916150063344	-0.0861383514923001	-0.118501140429245	-0.0196004176949314	0.0475399101321558	-0.0343808673535281	-0.152067020316744	-0.184507352328636	-0.044804256819163	-0.100798216429793	0.0322217410443624	-0.0681441290452319	0.115053886350983	0.158188732615393	0.00229062945527242	-0.00641876478128272	0.029446272292998	-0.0744591779123106	-0.0246399782844842	-0.0289958737377714	0.0810905690226994	-0.00338909240082371	-0.0331511934996017	0.131114191083424	0.0291423593514977	0.0804417353058153	-0.0521435259435225	-0.0451374501938812	0.00622717179835757
w32_Ag18_2_Linoleico	-0.0150999197386948	-0.0175980403511653	-0.119838310187444	-0.0139585058305443	-0.0159028829923809	-0.0377502032218396	-0.0284284748613832	-0.0400235390842923	-0.0841021589680205	-0.180297690839187	-0.109540012182229	-0.0998945455668485	-0.197635367678019	-0.0462586024499658	-0.12203891536892	-0.218380453599273	-0.172065101858247	-0.0717459532643018	-0.136788482832117	-0.0351668575553286	-0.09538723487083	-0.0995044202094136	-0.138985979729721	-0.00119240305922432	-0.0146667399728056	-0.0270289489645182	-0.192733194165764	-0.208012140845981	-0.123158404688892	-0.130330877490003	-0.00501171457698863	-0.0467780595415676	0.0316653902536344	0.0876916377902071	-0.047876631276581	-0.0591902692771661	-0.0768810705434337	-0.10197791675199	-0.06726788048644	-0.0246220385880445	0.0700936157316826	-0.0184458000724866	-0.00633287876780834	0.0421982881551879	0.0286116492577133	0.05447459913534	-0.0661070152056169	-0.0535115036887591	-0.0850779658650752
w32_Ag18_3_Linolenico	-0.0153727000499556	-0.0529429728542214	-0.0687233925753557	-0.0289658803411449	-0.0397305583071092	-0.00929093897976407	-0.0192538647228821	-0.0118497084767739	-0.20264099034692	-0.214498410638699	-0.18199174795717	-0.112483384354142	-0.198348072633728	-0.0146522264072833	-0.145442775511938	-0.241244331673888	-0.170577035018847	-0.0887676293917713	-0.166330211427601	-0.102475320954231	-0.104142016799386	-0.143977582784712	-0.199973072528882	-0.0719328077071239	-0.0332982770260446	-0.0597915168894026	-0.243756677383753	-0.251319230920136	-0.108273092911866	-0.123357712672032	0.00916928732308681	-0.0226377183826947	0.0510924066517398	0.109754801342667	-0.0584515789468035	-0.0721726530870572	-0.0186195034863298	-0.0607524069302883	-0.039315210609642	-0.0268780990527875	0.0884085517935778	-0.0217587897684168	-0.0171033907047164	0.0672812287745331	0.0424626821378023	0.0971345613960416	-0.0704261570584882	-0.0286269634194037	-0.078833751200379
w32_Ag20_4_Araquid_nico	0.0216757176459033	0.0466858787501598	-0.0255546977211839	0.00302014299582569	-0.00757803478538898	0.00209971546601887	0.00630941641004335	-0.000396675526688267	-0.0811065213734407	-0.120206948967325	-0.0261002702938812	0.00577741853569838	-0.11447688356821	-0.0186495145201559	-0.0631088560479386	-0.0693089819849831	-0.0559613341287079	-0.0511100878052156	-0.00854160660857776	-0.0498545547548725	-0.110516362373312	-0.0662988993507419	-0.0482475931377864	-0.01299320468479	0.123665380979171	0.114622492920239	-0.0466946824914925	-0.0288709743992536	0.156765754065417	0.0975043917542431	0.0875815576677677	-0.0669715434267556	0.00275732640434615	0.0285398690769659	0.0148349115910801	-0.0995764002388208	0.0346574031388997	-0.0736916627907871	-0.0570266899173163	-0.0124498128495602	-0.00803843628229578	-0.0400349269236029	-0.0209556244484127	0.125950730232898	-0.0298556015249371	0.00182957127259604	-0.0883456060667336	-0.0555443542963682	-0.0264036864384894
w32_Ag20_5_EPA	0.0702390144552801	0.0349586963435596	0.0987503195277161	0.0257458810540876	0.0406574652073101	0.153922983657679	0.12725026306375	0.136640571054171	-0.0591525122800265	-0.0598125846933319	-0.00831466509573403	0.0147386596444475	-0.10709642173425	-0.0137353128835307	-0.0102552261457873	-0.0667678256878901	-0.0466164819156387	-0.0464665446705776	0.0241001009701497	0.00688305590600031	-0.0154280246449709	-0.0340683744423044	0.102392138529194	0.00758574510634443	0.207613973281439	0.12873183843095	0.00145274656112584	-0.101217198567924	0.142399886796081	0.0147836942801306	0.24801953731865	-0.0525989070865876	0.0238949625620694	-0.0684932862939436	0.057070647309411	-0.0419236655961686	0.10419208590652	0.0414927450296116	-0.0225192193922001	-0.0385777750064672	-0.0205645321372778	0.0385985308604889	0.0214664203922961	0.136556911115093	0.00151912567509032	-0.0976350315931126	-0.047762766964278	-0.0842504180123299	0.16789606308578
w32_Ag22_6_DHA	0.0837713612339381	0.0615300525306616	0.0823634640696495	0.0158761148273595	0.0500131865644935	0.155695728672604	0.140734906055163	0.146085355665367	-0.0645328574184315	-0.0726577822171879	0.0057100806910596	0.0337706888874256	-0.117568983989096	0.013939047166811	0.00198990010657668	-0.063086251654425	-0.0407773555429677	-0.0154410879666867	0.0215502731929156	0.00851412612072804	-0.00764820619597089	-0.0362385415811202	0.0987234512468339	0.0197592267888856	0.203177659108409	0.125027510671931	-0.00383215361382817	-0.0874813574384627	0.146448728876451	0.0180245922153456	0.244447447137785	-0.0449369590360523	0.0127069810108908	-0.0560619049970594	0.0547707882545144	-0.067918118315349	0.0903495104430405	0.0240261190730164	-0.0448803394254019	-0.0160853157325467	-0.0100595794193419	0.0265731676322853	0.037019240400966	0.139683259520752	0.010384363391454	-0.0612374776033993	-0.0522133896873306	-0.10130366640722	0.13458545010591
w32_FIBI	0.116777849787488	-0.0203044733250974	-0.052746403970607	0.0932944934523926	-0.0213150368002789	-0.0054761622912113	0.000481908875601099	0.00395201560731617	-0.00664458689835707	-0.0510913349348916	-0.0388416800031191	-0.0232732500988854	-0.0465301131952924	-0.0197680201217159	-0.0460736965205666	-0.112507178366197	-0.0549730928127788	-0.0687222311689929	-0.0287739969467252	-0.0596247288065002	0.0151935063901337	-0.0858015213830993	-0.177809366706085	-0.130183203208005	-0.065554140757752	-0.11595485403202	-0.181457651150934	-0.181172416161028	-0.128261857826885	-0.15834999356654	-0.0722956280982228	0.0425648042006838	0.0267211840956778	0.0111288514941769	0.000534033144566189	-0.0192042839176905	-0.0718118317636539	-0.0830802932469669	-0.0218704197406744	0.0365716758173641	0.0599080711885129	-0.0504599940040952	0.0248148925228905	0.0519594646553565	-0.0273314368130279	0.0276347451464821	-0.0530402694553788	-0.0335285486439848	-0.112463359244263
w32_YODO	0.0495331654413144	-0.00529238786532113	-0.0913166500028972	-0.0160395657633831	0.0459739985616185	-0.0589376539048683	-0.0403726916355713	-0.0270038514453283	-0.141430611281486	-0.155607465256872	-0.0749844667782877	-0.11905390291261	-0.0809929305694228	-0.0890228856094786	-0.111300949792624	-0.174870775368353	-0.150186924771188	-0.121910034450461	-0.083218159671175	-0.0837436667894869	0.011887998378329	-0.0854629041749893	-0.183085960427378	-0.162500589196551	-0.0758784253424459	-0.132674935467627	-0.112818602504872	-0.138548869482146	0.0107615390225277	-0.0536631366059479	-0.0284871762838965	0.109713221615612	0.0670387594476278	0.0299615064274517	0.0609173881426737	-0.126650042976414	-0.0710003857063041	0.000775434634923551	0.0235832407087572	0.066659196409753	0.0314734413964738	0.0484326161854478	0.0272869356425379	0.102883041846715	-0.0105571993460394	0.0331073767143515	-0.040196858311547	-0.0178678057291229	-0.10006064721226
w32_YODADA	0.0636330408041774	0.0275859988476004	-0.135094191791409	-0.0376388671194015	0.026403479831472	-0.0850539467912429	-0.05800746480226	-0.0456125517857714	-0.146717705122028	-0.177358563484213	-0.110233673543226	-0.130779921306682	-0.123856831066965	-0.115030908053401	-0.139729530461894	-0.209404213666599	-0.179905265148802	-0.167006157936993	-0.0998757451985304	-0.111836864830263	-0.00835404399659871	-0.117982511645566	-0.20926251259365	-0.127585377070512	-0.0376058831726493	-0.101427016084616	-0.144220512384541	-0.135605210184468	0.0203023550590382	-0.0605806674628373	-0.036691302893852	0.0598193779370724	0.0468016830320851	0.025732950178532	0.0327093378528801	-0.154136525386045	-0.0584385717848685	-0.0243595090982992	0.0251484684153588	0.0315061763805593	0.0426377723133432	0.0307858422491929	0.01303766989991	0.11206985592009	-0.0396669707588709	0.0340284017640859	-0.0683283579694969	-0.060398774818837	-0.105970556129613
w32_FIBS	0.135406864498232	0.00450224073226025	-0.0603177542528039	0.0572655187451832	-0.00960283182475635	-0.0698960775036287	-0.0815606545162999	-0.065351821995678	0.00448185333535166	-0.036242026509041	0.00174646744333574	-0.00217451002804671	-0.039670346802157	-0.0168684356261056	-0.04732367466529	-0.0799399523591966	0.00744763896481909	-0.0666595490381848	0.0206981724558307	-0.0599628783370492	-0.000381073086483715	-0.0344548450762594	-0.183627515447213	-0.0593925178573246	-0.072286584766809	-0.051824454994345	-0.0972093127752873	-0.0244588798362075	-0.0724523341841718	-0.0391224996911264	-0.0960337717936316	0.034885192272008	-0.0393035227910298	-0.0252405452281688	-0.00301078381500645	-0.0914046812649241	-0.0924601998465276	-0.145007173170392	-0.0722349723352517	0.00335219577892521	0.00615465759778602	-0.100478009411848	-0.00369865217624034	0.0658099077690791	-0.0687442213858291	0.0274995206048123	-0.00717219547224812	-0.0638711544722305	-0.112682863104342
w32_TRANS	-0.103161969583481	-0.00908524799204099	-0.15291856594523	-0.0904080226974616	-0.0159808654442286	-0.130249932468113	-0.0897735252836025	-0.151136339108033	-0.121700718978506	-0.202891018470047	-0.139955852930853	-0.133667689242519	-0.14779329621068	-0.0651989378571088	-0.103390899675351	-0.233771401255298	-0.211870234320186	-0.104174085169598	-0.155305307952337	-0.127661272493862	-0.0906964281227283	0.00350681510273606	-0.251183618547222	-0.036672126604016	-0.121907569391706	-0.12166071359803	-0.165456082846192	-0.131383924755614	-0.13569854075803	-0.0998525710415263	-0.172494302095738	-0.0340541897698311	0.0988496142720685	0.122599994524856	-0.0636469325554614	-0.0206466560391012	-0.0414350956026604	-0.0507146680180682	-0.0215653469556079	-0.00391991729520886	0.0557841291292773	-0.0490819651164744	-0.0664006315432177	0.030874078004781	-0.00152486078903046	0.0379183892610309	-0.097079467895701	-0.0294652806706486	-0.104630712820731
w32_A_CAR	0.00522762656538902	0.0264114373512549	-0.074640380205217	-0.00339685314457234	-0.0129154437255565	-0.0799151512903797	-0.085046458150008	-0.0956346237619554	-0.0502658403743342	-0.0242824269270483	0.0161422458745751	-0.0451813604802542	-0.0659581698523641	-0.0550386462865984	-0.0840654505916102	-0.10564597282618	-0.0280012364943828	-0.121788230479459	-0.0816995594532626	-0.0718170395146509	0.00106958323478356	-0.0713428436804983	0.0477819068606304	0.110168536875908	-0.0127753369064785	0.122959959986286	0.159077171588334	0.199103758060286	0.0554159102994148	0.220353318854098	0.0145148194608513	0.0447401522343038	0.0288228967487767	0.0695930371088923	0.00385840855385238	0.0339748195614298	0.0349341606467827	-0.131075961881127	-0.106067266075264	0.0129388602703143	0.0381404780208427	-0.031952980814202	-0.00671396082690049	0.0223466136202523	0.0416502837336727	0.0863943355410567	0.044144866920648	0.00341276161152388	0.0686387232840633
w32_B_CAR	0.0547435305190169	0.0489545387830423	-0.0428802484012489	-0.000738565040009697	0.0175187851681315	-0.0197451124487519	-0.0306364896088744	-0.0242719006558995	-0.113427723646085	-0.0562915609515499	-0.0894664137606573	-0.0994371689572498	-0.136504087566527	-0.0777913108603026	-0.154771546977648	-0.149753242661612	-0.0715683487514171	-0.141375070434657	-0.0912964988892115	-0.0671126222412769	-0.0506995576057455	-0.17071187916663	0.0506104686907944	0.109238410849991	0.0185211775983597	0.113676080275076	0.146749892465813	0.210434135710449	0.0820080697376196	0.204745559751397	0.0430040722693594	0.0609749415305234	0.0846854420401384	0.0708499025682019	0.0194373018496947	0.00794325352480527	0.0291523505943927	-0.0996478233000606	-0.0710821054368604	0.0318962826672919	0.0186497104103023	-0.0227726054440732	-0.000567221656800475	0.0267060797492384	0.0734013909621681	0.0509930666259857	-0.00715271118065464	-0.00767453599590834	0.0861678687934103
w32_CRYPTO	0.0760986752489596	0.0131372174629409	-0.158497338888764	-0.037292375149737	-0.0486824213117259	-0.132226648965372	-0.130348986488785	-0.122765534719842	-0.0418754685705464	-0.0675707984216396	-0.0638134993406795	-0.0658523305252734	-0.0926420534292216	-0.0720749431538011	-0.162564890503077	-0.0928857930093197	-0.0710180443320136	-0.161517844859456	-0.0550367641974597	-0.144778717031425	-0.058347746203618	-0.0445676172119282	-0.183870694637426	0.0415907191519288	-0.0381090651773108	0.0506563412668947	-0.0488820830843344	0.101053155595754	-0.0142613752688519	0.114486504681581	-0.0392066671008535	0.0180550496269072	-0.0095464103022027	-0.0128918220065136	-0.101602740365145	-0.113817783369488	-0.0766169321949852	-0.185120447402674	-0.107422201694614	0.00629290915226106	-0.0104878211102739	-0.100012587703281	-0.0307584752949858	0.0146431937343599	0.0193738493208583	0.0318081071868942	-0.0758515611278753	-0.105390374344393	-0.0626878832558122
w32_LUT_ZE	0.116357761252736	0.0738228636083016	0.0476500376018977	0.0724427287851036	0.0663684811974437	0.0526651104044231	0.00863859783384455	0.0819471479322862	-0.019043801314526	-0.000692897636925253	0.00609908703364389	0.00762754359648387	-0.0568294078507152	0.0299117623535141	0.00689453162964908	-0.0402448596500188	0.076582053858471	-0.00614834715240454	0.0251444118466637	0.0467109753176798	0.00829969191519761	-0.0703327768532815	0.0907090893626077	0.0809552684427759	-0.00121288272078112	0.00670367021515341	0.108963466932524	0.127319184404095	0.0491394058176338	0.0418098190446268	0.0326788969043712	0.076602483854125	-0.0395665020306671	0.019197660469278	0.0363025644010181	-0.0100456065912203	0.0247236847073794	-0.00205658467011473	-0.00818912643513649	-0.0233580907608992	0.0232629123948214	-0.00510295795537982	-0.00587044783686444	0.0063190546115501	-0.018772208587852	0.00300005340704124	0.0153471339636849	0.0145389728896823	0.05850590797523
w32_LYCO	0.0265453423383138	0.0173993778102855	-0.0910127806330857	-0.0821142662204727	0.0232843341143811	-0.0403886380577413	-0.0294328329286905	-0.035664585615144	-0.186113069602517	-0.0763777939053665	-0.241369570043501	-0.192414372619046	-0.190135871605387	-0.0783911665860219	-0.224721929897138	-0.129932515347696	-0.225687298901639	-0.13624354577135	-0.180656941208815	-0.0710638824216186	-0.0652379319198768	-0.249031859591808	-0.0985525387667573	-0.00922959939103869	-0.0339737468855545	0.0345586376910692	-0.0673940088169102	0.00836401179912657	-0.0508465029199856	0.0584562067728573	0.0476307027006588	0.0149889401473414	0.221299675725157	0.050663338415721	-0.0731351570995715	0.0397088544540972	0.049377119507022	-0.0458814167562289	0.0252547675942872	0.00520347299703079	-0.0325695449796615	0.0267463262227076	0.0155869469301443	0.017484423992577	0.162397473873177	0.0050369951782347	-0.111693714098804	-0.0163881533898946	0.0626127635333322
w32_SugarA	-0.0580551500648401	-0.0284686710257174	-0.245546907567993	-0.105214309279458	-0.0423501999895856	-0.185975309527279	-0.14642843537329	-0.175431671147301	-0.0480896376623637	-0.118599354787604	-0.0584384897961801	-0.0497478607608152	-0.0832901097216815	-0.023212507577374	-0.0484116414520266	-0.15116988157878	-0.101634052988392	-0.0564940402654007	-0.0744849911346987	-0.0536019303153541	-0.0354836035783307	0.0766674158437573	-0.287741367053398	-0.0189917117842471	-0.186218954844088	-0.120864026855148	-0.195820089716367	-0.105037560954418	-0.156738107732922	-0.0744219176031349	-0.176106440898465	-0.0481666252852547	0.000458150310176769	0.0813611529214086	-0.115848492950189	-0.0291592787795715	-0.132627407731994	-0.0636354394537058	-0.0651921055516571	-0.0414599121638581	0.0221729882712783	-0.0195224498503393	-0.0262691811030288	0.0121547049850064	-0.0120337209424272	0.00544104344648012	-0.164663321166379	-0.0469471713102416	-0.115888463124591
w32_AHEI	0.159425409465061	0.0840878994938134	0.0413748080265513	0.0345459454719197	0.0543240341508406	0.139263926520497	0.113814924996382	0.148609735014752	0.0615922971171409	0.0929007872979186	0.0377888993774495	0.000446775919099732	0.0329291336064132	-0.0034987138484688	-0.0721994398966004	0.0136145282209851	0.0229683968664483	-0.0573693115400821	0.0591531067573748	0.00635835709317326	0.0416227929221143	-0.0991004626726102	0.181509130463693	0.0507856660995435	0.214547166459027	0.138074516287518	0.129265222225146	0.0583676092737526	0.166178839848492	0.0964743325681806	0.21058715356022	0.0353314047890994	0.0312553771608725	-0.0574662438188801	0.124943702303662	-0.0609025549347266	0.0154331819749361	-0.0020243175912917	-0.00422890530566376	0.0892725540849442	0.0353556575471809	0.0522204090368324	0.0917759834909435	-0.0132016767389715	0.0697391864712243	0.00997642517531906	0.0417649646149609	-0.0400019658367696	0.0746820247046703
[truncated: 188 more columns]
