# Supplementary material for: A Systematic Comparison of Linear Regression–Based Statistical Methods to Assess Exposome-Health Associations
Source: Environ Health Perspect. 2016 May 24;124(12):1848–56. doi: 10.1289/EHP172 (PMC5132632; doi:10.1289/EHP172)
Supplement: (502 KB) ZIP [file EHP172.s002.acco.zip › Supplemental Code and Data Zip File Index.txt]

DOI: 10.1289/EHP172
 

Excel File Table S1: Matrix of all Pearson pairwise correlation coefficients in Σ, the semi-definite matrix the closest to the correlation matrix derived from the INMA cohort 
